# Supplementary material for: A genome-wide association study for gut metagenome in Chinese adults illuminates complex diseases
Source: Cell Discov. 2021 Feb 9;7:9. doi: 10.1038/s41421-020-00239-w (PMC7873036; doi:10.1038/s41421-020-00239-w)
Supplement: Supplementary file 2 — Supplementary Tables [file 41421_2020_239_MOESM2_ESM.xlsx]

## Sheet: Legend
Supplementary Table	Description
S1	Data production summary for whole genome sequencing in discovery and replication cohort.
S2	Covariates summary in the discovery and replication cohort.
S3	Median variant sites per Chinese genome.
S4	Top two loci associated with enterotype(Prevotella as cases and Bacteroides as controls).
S5	Five loci were associated with beta-diversity ( P < 5 × 10-8).
S6	Replication of 64 reported SNPs associated with beta diversity.
S7	Replication of reported 391 associations in this study.
S8	List of tested taxa, and whether their abundance were processed as continuous varinable in a linear model or dichotomized variable in a logistic mdel when testing association analysis with all taxa
S9	Common variants (SNPs/indels)-based association analysis identifying 342 associations(37 significant loci) in discovery cohort and their replication results in validation cohort.
S10	The gwas power estimation for 37 top loci based on the sample size, minor allele frequency and effect size.
S11	Twenty-seven of 37 loci were reported associated with traits or diseases in Japan biobank.
S12	Seven of 37 loci were reported associated with traits or diseases in GWAS catalog.
S13	Eight Loci associated with GMMs pathways.
S14	Rare variants-based association results between taxa and 27874 genes from refGene database. (P<0.05/27874=1.79 × 10-6)
S15	KEGG pathways results of the 34 connected proteins in PPI network.
S16	CNVs-based association results between taxa and 8K common CNVRs (P < 6.25 × 10-6)
S17	eQTL results for SNPs located in the CNV region of chr4:69384168-69412841.
S18	Hits from GRASP(Genome-Wide Repository of Associations Between SNPs and Phenotypes) QTL studies.
S19	Separate and cumulative percentage of variance explained (adjusted R-square) by common variants, rare variants and CNVs, respectively.
S20	Taxa significantly different between sexes (q value <0.1).
S21	37 associations overlapped between sexes, similar to sex combined analysis.
S22	Sex-specific associations linked to gut bacteria.
S23	Five of the 70 sex-specific loci were reported associated with traits or diseases in GWAS catalog.
S24	The genotype calling concordance between high-depth and low-depth WGS data in 27 individuals.

## Sheet: S1
S1. Data production summary for whole genome sequencing in discovery and replication cohort.
Whole genome sequencing
	discovery cohort	replication cohort
#of individuals	632	663
Raw read(Gb)	1.31 ± 0.12	0.21 ± 0.03
Raw base(Gb)	129.26 ± 11.46	21.31 ± 2.81
Mapped rate(%)	99.88 ± 0.18	99.93 ± 0.04
Average coverage depth	44.27 ± 3.93	7.38 ± 0.95
coverage>=1x(%)	99.01 ± 0.35	98.42 ± 0.48
coverage>=4x(%)	98.66 ± 0.86	84.11 ± 5.42
coverage>=10x(%)	97.55 ± 2.47	20.43 ± 9.43
coverage>=30x(%)	81.81 ± 10.03	0.21 ± 0.08

## Sheet: S2
S2. Covariates summary in the discovery and replication cohorts.
Note: R-square and P were calculated using both ‘envfit’ function and ‘capscale’ function in vegan package.
	discovery cohort; n (%)	replication cohort ; n (%)	description	using ‘envfit’ function			using ‘capscale’ function
#of individuals	632	663		r2	Pr(>r)	Significant code	r2	Pr(>r)	Significant code
female	338(53.48)	336 (50.68)		0.0302	9e-05	***	0.00759429	0.0106	*
age	30.7 ± 5.5	29.1 ± 5.1		0.0022	0.49452		0.00246618	0.246
BMI	21.8 ± 6.3	21.7 ± 3.1		0.0201	0.00168	**	0.00511167	0.0304	*
smoking	36(5.70)	66(9.95)		0.0014	0.63721		0.00120282	0.625
Siesta	327(51.74)	279(42.08)		0.0073	0.10249		0.00210193	0.306
Stay up	339(53.64)	263(39.67)		0.01	0.04184	*	0.00727868	0.019	*
Daily sleep time (hours)	0: 3(0.47); 1: 88(13.92); 2: 458(72.47); 3: 32(5.06);	0: 0(0); 1: 60(9.05); 2: 443(66.82); 3: 47(7.09);	0: 0~ 4 hours; 1: 4~6 hours; 2: 6~8 hours; 3: above 8 hours	0.001	0.73059		0.00116414	0.621
exercise frequency	0: 96(15.19); 1: 96(15.19); 2: 168(26.58); 3: 59(9.34); 4: 58(9.18);	0: 102(15.38); 1: 54(8.14); 2: 165(24.89); 3: 52(7.84); 4: 75(11.31);	0: occasionally 96;1: once a week 96 ;2:2-3 times per week 168 ;3:4-5 times per week 59 ;4: once a day 58	0.0006	0.82341		0.00148915	0.47
mental pressure	0: 34(5.38); 1: 479(75.79); 2: 68(10.76);	0: 31(4.67); 1: 426(64.25); 2: 79(11.92);	0: no pressure; 1: mederate pressuer; 2: high pressure	0.0051	0.20106		0.000592077	0.958
high sugar or fat frequency	0: 139(21.99); 1: 333(52.69); 2: 93(14.72); 3: 16(2.53);	0: 133(20.06); 1: 291(43.89); 2: 101(15.23); 3: 25(3.77)	0: almost nothing 139 ;1: eat occasionally 333 ;2: sometimes 93 .Eat regularly 16	0.0084	0.07		0.00375288	0.121
Soybean frequency	0: 187(29.59); 1: 234(37.03); 2: 81(12.82); 3: 79(12.50);	0: 203(30.62); 1: 187(28.21); 2: 86(12.97); 3: 74(11.16)	0: almost nothing 187;1: eat occasionally 234 ;2: sometimes 81 .Eat regularly 79	0.0074	0.09684		0.00349582	0.13
Diet_favor	0: 1(0.16); 1: 70(11.08); 2: 439(69.46); 3: 71(11.23);	0: 2(0.30); 1: 61(9.20); 2: 409(61.69); 3: 77(11.61); 4: 1(0.15);	0: vegan 1 ;1: vegetarian 70 ;2: meat and vegetable combination 439;3: mainly meat 71 ;4: other	0.0032	0.3669		0.00221605	0.296
Yoghourt frequency	0: 101(15.98); 1: 267(42.25); 2: 147(23.26); 3: 66(10.44);	0: 90(13.57); 1: 251(37.86); 2: 122(18.40); 3: 87(13.12);	0: almost nothing 101 ;1: eat occasionally 267;2: sometimes 147 .Eat regularly 66	0.0006	0.82518		0.00145275	0.469
Fruit frequency	0: 7(1.11); 1: 79(12.50); 2: 171(27.06); 3: 324(51.27)	0: 10(1.51); 1: 77(11.61); 2: 141(21.27); 3: 322(48.57);	0: almost nothing 7 ;1: eat occasionally 79;2: sometimes 171 .Eat regularly 324	0.0008	0.78658		0.00168882	0.383
Milk frequency	0: 220(34.81); 1: 223(35.28); 2: 83(13.13); 3: 55(8.70);	0: 130(19.61); 1: 212(31.98); 2: 86(12.97); 3: 62(9.35);	0: almost nothing 220 ;1: eat occasionally 223;2: sometimes 83 .Eat regularly 55	0.0044	0.25513		0.0040278	0.1
Stool form	1: 45(7.12); 2: 465(73.58); 3: 39(6.17);	1: 36(5.43); 2: 443(66.82); 3: 42(6.33);	1: watery stool (Type 5–7 in the Bristol stool chart) ;2: smooth stool (Type 3-4 in the Bristol stool chart); 3: dry stool (Type 1-2 in the Bristol stool chart)	0.0071	0.10526		0.00428138	0.07
Defecation frequency	0: 33(5.22); 1: 393(62.18); 2: 74(11.71); 3: 53(8.39); 4: 23(3.64); 5: 5(0.79);	0: 37(5.58); 1: 361(54.45); 2: 73(11.01); 3: 59(8.90); 4: 14(2.11); 5: 6(0.90);	0: half a day ;1: one day ;2: one and a half days ;3;Two days ;4: three days ;5: four days or more	0.0259	0.00029	***	0.0133736	0.001	***
Signif. codes: 0 *** 0.001 ** 0.01 * 0.05 . 0.1
Permutation: free
Number of permutations: 1e+05

## Sheet: S3
S3. Median variant sites per Chinese genome.
range means that each genome differs between one another by 3.93 to 4.88 million sites
Samples	632
Mean coverage	33X
	Mean Var. sites	SD	Range
total	4.76M	0.068M	3.93M-4.88M
SNPs	4.07M	0.047M	3.36M-4.14M
Indels	693k	29K	561K-741K
Nonsynonymous	11.9K	199	11.2K-12.3K
Synonymous	12.3k	158	11.5K-12.7K
Stopgain	109	7	87-129
Stoploss	14	2	8-20
Copy number variants(CNVs)	3556	172	2486-3942

## Sheet: S4
S4. Top two loci associated with enterotype(Prevotella as cases and Bacteroides as controls).
This analysis was performed using in a logistic regression model with Prevotella as cases(phenotype 1) and Bacteroides as controls(phenotype 0)
*OR>1 means the minor allele positively correlated with Prevotella and negatively correlated with Bacteroides; OR<1 means the minor allele negatively correlated with Prevotella and positively correlated with Bacteroides;
CHR	SNP	BP	Minor Allele	in the discovery cohort			in the replication cohort
				OR*	STAT	PP-B	OR*	STAT	PP-B
20	rs13045408	12266722	G	0.4612	-4.745	2.081e-06	1.314	1.871	0.06138
20	rs141021173	12266719	AG	0.4563	-4.7	2.606e-06	1.314	1.871	0.06138
20	rs35770032	12266704	G	0.468	-4.633	3.612e-06	1.314	1.871	0.06138
8	rs1453213	106560092	T	1.847	4.7	2.604e-06	1.371	2.253	0.02427
8	rs7836690	106596988	A	1.839	4.678	2.893e-06	1.389	2.343	0.02135
8	rs13264061	106554084	T	1.838	4.634	3.581e-06	1.391	2.347	0.02001
8	rs1612931	106559840	A	1.838	4.634	3.581e-06	1.392	2.358	0.01839
8	rs1453215	106560051	A	1.838	4.634	3.581e-06	1.387	2.327	0.01999
8	rs1453214	106560053	C	1.838	4.634	3.581e-06	1.387	2.327	0.01999
8	rs13281794	106580585	T	1.829	4.624	3.766e-06	1.387	2.327	0.01999
8	rs10955426	106590931	T	1.826	4.613	3.975e-06	1.387	2.327	0.01999
8	rs7812810	106592359	A	1.826	4.613	3.975e-06	1.188	1.301	0.1933
8	rs4286919	106577342	A	1.811	4.608	4.075e-06	1.188	1.301	0.1933
8	rs7825288	106599841	A	1.823	4.604	4.15e-06	1.189	1.3	0.1935
8	rs13277953	106600740	A	1.823	4.604	4.15e-06	1.189	1.3	0.1935
8	rs13277536	106600789	T	1.823	4.604	4.15e-06	1.189	1.3	0.1935
8	rs12678817	106601701	T	1.823	4.604	4.15e-06	1.189	1.3	0.1935
8	rs9297384	106603254	A	1.823	4.604	4.15e-06	1.189	1.3	0.1935
8	rs10481106	106587243	A	1.823	4.602	4.181e-06	1.189	1.3	0.1935
8	rs34566529	106605685	A	1.816	4.599	4.235e-06	1.173	1.19	0.234
8	rs7846595	106555319	C	1.821	4.594	4.34e-06	1.173	1.19	0.234
8	rs10092734	106594501	G	1.817	4.576	4.728e-06	1.173	1.19	0.234

## Sheet: S5
S5. Five loci were associated with beta-diversity ( P < 5 × 10-8).
									in the discovery cohort		in the replication cohort		From Wang et al.
Betadiveristy	Chr.	BP	Marker	Major allele	Minor allele	MAF	Function	Gene	Z_M	P	Z_M	P	MarkerName	P.value	Adjusted_Effect_size
Betadiveristy	7	78336671	rs60689247	G	A	0.06951	intronic	MAGI2	6.40207	7.66444e-11	-1.27	0.899	rs60689247	0.636561	0.02452
Betadiveristy	5	83138913	rs7716962	C	T	0.1242	intronic	XRCC4	6.21194	2.6167e-10	-0.872	0.808	rs7716962	0.092151	0.129438
Betadiveristy	1	184395190	rs61823500	T	A	0.1248	intronic	C1orf21	5.6391	8.54703e-09	1.805	0.035	rs61823500	0.0198591	0.212755
Betadiveristy	4	183451230	rs11732767	C	T	0.1122	intergenic	CDKN2AIP,LOC389247	5.5235	1.66153e-08	0.369	0.356	rs11732767	0.260387	0.0730476
Betadiveristy	4	38283343	rs1967284	C	T	0.1256	intergenic	TBC1D1,LINC02513	5.36761	3.98944e-08	0.889	0.187	rs1967284	0.147165	0.104024

## Sheet: S6
S6. Replication of 64 reported SNPs associated with beta diversity.
Previous studies						Replication in present study				Frequency
Study	beta-diversity	SNP	Chr	Position(hg19)	P-value	SNP	chr_position(hg38)	beta-diversity	P-value	Chinese(current study)	ASN	EUR
Wang et al. 2016	beta-diversity	rs4760399	12	93047282	<5e-8	rs4760399	chr12_92653506	beta-diversity	0.0131444	0.0900853	0.09	0.29
Wang et al. 2016	beta-diversity	rs8055365	16	84580531	<5e-8	rs8055365	chr16_84546925	beta-diversity	0.0628789	0.273987	0.28869	0.193837
Wang et al. 2016	beta-diversity	rs1288616	1	53952777	<5e-8	rs1288616	chr1_53487104	beta-diversity	0.0700038	0.0303838	0.03	0.11
Wang et al. 2016	beta-diversity	rs4472950	11	120807892	<5e-8	rs4472950	chr11_120937183	beta-diversity	0.0986137	0.331557	0.322421	0.297217
Wang et al. 2016	beta-diversity	rs9647379	3	171785168	<5e-8	rs9647379	chr3_172067378	beta-diversity	0.123823	0.28838	0.279762	0.406561
Wang et al. 2016	beta-diversity	rs804427	1	33538964	<5e-8	rs804427	chr1_33073363	beta-diversity	0.148867	0.047	0.07	0.15
Wang et al. 2016	beta-diversity	rs35148810	7	151520485	<5e-8	rs35148810	chr7_151823399	beta-diversity	0.154175	0.0804904	0.0962302	0.17992
Wang et al. 2016	beta-diversity	rs293377	15	89634414	<5e-8	rs293377	chr15_89091183	beta-diversity	0.182135	0.486674	0.48	0.39
Wang et al. 2016	beta-diversity	rs1292672	6	87432577	<5e-8	rs1292672	chr6_86722859	beta-diversity	0.205432	0.197228	0.203373	0.153082
Goodrich et al. 2016	beta-diversity	rs1593554	4	95278501	1.44e-08	rs1593554	chr4_94357350	beta-diversity	0.240624	0.345949	0.330357	0.653082
Goodrich et al. 2016	beta-diversity	rs9997915	4	95278027	1.16e-08	rs9997915	chr4_94356876	beta-diversity	0.240624	0.346482	0.330357	0.653082
Wang et al. 2016	beta-diversity	rs6573564	14	65142395	<5e-8	rs6573564	chr14_64675677	beta-diversity	0.277981	0.202559	0.21	0.43
Wang et al. 2016	beta-diversity	rs12705241	7	104258313	<5e-8	rs12705241	chr7_104617866	beta-diversity	0.279001	0.0463753	0.02	0.29
Wang et al. 2016	beta-diversity	rs4809760	20	48454671	<5e-8	rs4809760	chr20_49838134	beta-diversity	0.288653	0.479744	0.49	0.57
Wang et al. 2016	beta-diversity	rs11986935	8	10691549	<5e-8	rs11986935	chr8_10834039	beta-diversity	0.289147	0.208955	0.22123	0.552684
Wang et al. 2016	beta-diversity	rs60500975	4	102901822	<5e-8	rs60500975	chr4_101980665	beta-diversity	0.297209	0.397436	0.394841	0.457256
Wang et al. 2016	beta-diversity	rs59986499	16	3069752	<5e-8	rs59986499	chr16_3019751	beta-diversity	0.345623	0.19	0.1	0.23
Wang et al. 2016	beta-diversity	rs2835692	21	38670335	<5e-8	rs2835692	chr21_37298033	beta-diversity	0.375589	0.183902	0.146825	0.153082
Goodrich et al. 2016	beta-diversity	rs563779	9	6447591	9.77e-09	rs563779	chr9_6447591	beta-diversity	0.376894	0.455	0.46	0.47
Wang et al. 2016	beta-diversity	rs12931878	16	11042194	<5e-8	rs12931878	chr16_10948337	beta-diversity	0.402511	0.126333	0.111111	0.178926
Wang et al. 2016	beta-diversity	rs7082134	10	87865009	<5e-8	rs7082134	chr10_86105252	beta-diversity	0.46871	0.286247	0.31	0.35
Wang et al. 2016	beta-diversity	rs7567349	2	61839853	<5e-8	rs7567349	chr2_61612718	beta-diversity	0.473434	0.0175906	0.02	0.15
Wang et al. 2016	beta-diversity	rs1325919	9	37642802	<5e-8	rs1325919	chr9_37642805	beta-diversity	0.528938	0.493597	0.481151	0.176938
Wang et al. 2016	beta-diversity	rs62085746	17	66196145	<5e-8	rs62085746	chr17_68200004	beta-diversity	0.539618	0.247868	0.234127	0.143141
Wang et al. 2016	beta-diversity	rs2010917	2	135194856	<5e-8	rs2010917	chr2_134437285	beta-diversity	0.55803	0.388593	0.411706	0.224652
Wang et al. 2016	beta-diversity	rs2267922	19	18278766	<5e-8	rs2267922	chr19_18167956	beta-diversity	0.571937	0.273987	0.724206	0.482107
Wang et al. 2016	beta-diversity	rs273647	19	51751858	<5e-8	rs273647	chr19_51248603	beta-diversity	0.679063	0.0916844	0.0744048	0.54175
Eran et al. 2018	beta-diversity	rs12569317	1	17636288	2.58e-08	rs12569317	chr1_17309793	beta-diversity	0.685435	0.152452	0.125	0.191849
Eran et al. 2018	beta-diversity	rs2477131	1	17636321	3.42e-08	rs2477131	chr1_17309826	beta-diversity	0.685435	0.152985	0.13	0.19
Eran et al. 2018	beta-diversity	rs2501801	1	17636363	4.19e-08	rs2501801	chr1_17309868	beta-diversity	0.685435	0.152452	0.12	0.18
Wang et al. 2016	beta-diversity	rs2251536	11	8853177	<5e-8	rs2251536	chr11_8831630	beta-diversity	0.699209	0.397	0.34	0.54
Wang et al. 2016	beta-diversity	rs8040493	15	101414659	<5e-8	rs8040493	chr15_100874454	beta-diversity	0.699843	0.3758	0.42	0.79
Wang et al. 2016	beta-diversity	rs12601692	17	782416	<5e-8	rs12601692	chr17_879176	beta-diversity	0.702996	0.286247	0.24	0.12
Wang et al. 2016	beta-diversity	rs71415332	2	102499952	<5e-8	rs71415332	chr2_101883490	beta-diversity	0.760162	0.433369	0.399802	0.176938
Eran et al. 2018	beta-diversity	rs12410265	1	17620061	1.61e-08	rs12410265	chr1_17293566	beta-diversity	0.76298	0.146588	0.124008	0.190855
Eran et al. 2018	beta-diversity	rs113012552	1	17629898	1.45e-08	rs113012552	chr1_17303403	beta-diversity	0.77046	0.147655	0.124008	0.191849
Eran et al. 2018	beta-diversity	rs11800611	1	17631118	1.45e-08	rs11800611	chr1_17304623	beta-diversity	0.77046	0.147122	0.123016	0.191849
Eran et al. 2018	beta-diversity	rs11800688	1	17631652	1.45e-08	rs11800688	chr1_17305157	beta-diversity	0.77046	0.147655	0.124008	0.190855
Eran et al. 2018	beta-diversity	rs12401287	1	17630838	1.45e-08	rs12401287	chr1_17304343	beta-diversity	0.77046	0.147655	0.123016	0.191849
Eran et al. 2018	beta-diversity	rs12402270	1	17631023	1.45e-08	rs12402270	chr1_17304528	beta-diversity	0.77046	0.147122	0.123016	0.190855
Eran et al. 2018	beta-diversity	rs6688265	1	17627780	1.45e-08	rs6688265	chr1_17301285	beta-diversity	0.77046	0.147655	0.124008	0.190855
Eran et al. 2018	beta-diversity	rs6702779	1	17627383	1.45e-08	rs6702779	chr1_17300888	beta-diversity	0.77046	0.147655	0.124008	0.190855
Eran et al. 2018	beta-diversity	rs7542629	1	17622897	1.45e-08	rs7542629	chr1_17296402	beta-diversity	0.77046	0.147655	0.124008	0.190855
Eran et al. 2018	beta-diversity	rs7551798	1	17627006	1.45e-08	rs7551798	chr1_17300511	beta-diversity	0.77046	0.147655	0.124008	0.191849
Wang et al. 2016	beta-diversity	rs7818750	8	135274269	<5e-8	rs7818750	chr8_134262026	beta-diversity	0.78776	0.188166	0.15	0.42
Eran et al. 2018	beta-diversity	rs59877223	1	17610156	1.18e-08	rs59877223	chr1_17283661	beta-diversity	0.792731	0.146588	0.124008	0.175944
Eran et al. 2018	beta-diversity	rs113342013	1	17615143	1.43e-08	rs113342013	chr1_17288648	beta-diversity	0.792731	0.146588	0.124008	0.189861
Eran et al. 2018	beta-diversity	rs3750303	1	17610607	1.59e-08	rs3750303	chr1_17284112	beta-diversity	0.792731	0.146588	0.124008	0.176938
Wang et al. 2016	beta-diversity	rs72853661	2	25439262	<5e-8	rs72853661	chr2_25216393	beta-diversity	0.838286	0.183369	0.208333	0.196819
Wang et al. 2016	beta-diversity	rs62367773	5	74179975	<5e-8	rs62367773	chr5_74884150	beta-diversity	0.851488	0.133262	0.173611	0.15507
Wang et al. 2016	beta-diversity	rs9917541	22	31529043	<5e-8	rs9917541	chr22_31133057	beta-diversity	0.868289	0.182303	0.170635	0.261431
Wang et al. 2016	beta-diversity	rs13099587	3	146268616	<5e-8	rs13099587	chr3_146550829	beta-diversity	0.896273	0.118337	0.125	0.154076
Wang et al. 2016	beta-diversity	rs138022915	8	19885934	<5e-8	rs138022915	chr8_20028423	beta-diversity	0.898806	0.0804904	0.11	0.13
Wang et al. 2016	beta-diversity	rs12910631	15	26606605	<5e-8	rs12910631	chr15_26361458	beta-diversity	0.92867	0.0826226	0.0704365	0.128231
Wang et al. 2016	beta-diversity	rs7974353	12	48269798	<5e-8	rs7974353	chr12_47876015	beta-diversity	0.943244	0.032516	0.04	0.16
Wang et al. 2016	beta-diversity	rs13260600	8	3705807	<5e-8	rs13260600	chr8_3848285	beta-diversity	0.964696	0.0831557	0.0694444	0.141153
Wang et al. 2016	beta-diversity	rs6711771	2	34339420	<5e-8	rs6711771	chr2_34114353	beta-diversity	NA	0.00319829	0	0.11
Wang et al. 2016	beta-diversity	rs16969051	17	32258877	<5e-8	rs16969051	chr17_33931858	beta-diversity	NA	0.00479744	0	0.1
Wang et al. 2016	beta-diversity	rs4670302	2	34068392	<5e-8	rs4670302	chr2_33843325	beta-diversity	NA	0.00458635	0.01	0.16
Wang et al. 2016	beta-diversity	rs1102737	1	172777616	<5e-8	rs1102737	chr1_172808476	beta-diversity	NA	0.0095661	0.02	0.11
Eran et al. 2018	beta-diversity	rs4988235	2	136608646	2.93e-10	rs4988235	chr2_135851076	beta-diversity	NA	0	0	0.52
Eran et al. 2018	beta-diversity	rs182549	2	136616754	3.1e-09	rs182549	chr2_135859184	beta-diversity	NA	0	0	0.52
Eran et al. 2018	beta-diversity	rs6754311	2	136707982	1.53e-08	rs6754311	chr2_135950412	beta-diversity	NA	0.000533049	0.01	0.47
Wang et al. 2016	beta-diversity	rs143050036	3	50071965	<5e-8	rs143050036	chr3_50034532	beta-diversity	NA	0	0	0.66

## Sheet: S7
S7. Replication of reported 391 associations in this study.
Associations in six reported studies						Replication in this study
Study	SNP	Chr	Position	Taxon	Reported P value	SNP	Chr	Position(hg38)	Marker(hg38)	Most asspciated taxon	major allel	minor allel	Beta	SE	P	Phylum level replication
Bonder et al. 2016	rs560813	11	126045822	k_Bacteria|p_Firmicutes|c_Erysipelotrichia|o_Erysipelotrichales|f_Erysipelotrichaceae|g_Holdemania	3.97e-06	rs560813	11	126175927	chr11_126175927	Streptococcus_vestibularis	T	C	0.2646	3.664	4.077e-05	TRUE
Rothschild et al., 2018	rs146932720	10	24134575	k_Bacteria|p_Bacteroidetes|c_Bacteroidia|o_Bacteroidales|f_Prevotellaceae|g_Prevotella|s_Prevotella_bivia	6.3e-09	rs146932720	10	23845646	chr10_23845646	Bacteroides_stercoris	C	T	-0.6635	-3.612	4.161e-05	TRUE
Rothschild et al., 2018	rs2095532	10	24144734	k_Bacteria|p_Bacteroidetes|c_Bacteroidia|o_Bacteroidales|f_Prevotellaceae|g_Prevotella|s_Prevotella_bivia	1.37e-08	rs2095532	10	23855805	chr10_23855805	Bacteroides_stercoris	G	A	-0.6582	-3.553	4.208e-05	TRUE
Rothschild et al., 2018	rs11013742	10	24128433	k_Bacteria|p_Bacteroidetes|c_Bacteroidia|o_Bacteroidales|f_Prevotellaceae|g_Prevotella|s_Prevotella_bivia	1.06e-08	rs11013742	10	23839504	chr10_23839504	Bacteroides_stercoris	A	G	-0.6667	-3.586	4.25e-05	TRUE
Wang et al. 2016	rs17085775	9	71167878	k_Bacteria|p_Proteobacteria|c_Gammaproteobacteria|o_Enterobacteriales|f_Enterobacteriaceae	2.06e-08	rs17085775	9	68552962	chr9_68552962	Shuttleworthia	C	T	0.3941	2.784	4.832e-05	FALSE
Rothschild et al., 2018	rs11013739	10	24126693	k_Bacteria|p_Bacteroidetes|c_Bacteroidia|o_Bacteroidales|f_Prevotellaceae|g_Prevotella|s_Prevotella_bivia	1.21e-08	rs11013739	10	23837764	chr10_23837764	Bacteroides_stercoris	C	T	-0.6518	-3.513	5.47e-05	TRUE
Rothschild et al., 2018	rs11013751	10	24136008	k_Bacteria|p_Bacteroidetes|c_Bacteroidia|o_Bacteroidales|f_Prevotellaceae|g_Prevotella|s_Prevotella_bivia	5.23e-09	rs11013751	10	23847079	chr10_23847079	Bacteroides_stercoris	T	C	-0.6518	-3.513	5.47e-05	TRUE
Rothschild et al., 2018	rs34637483	10	24138567	k_Bacteria|p_Bacteroidetes|c_Bacteroidia|o_Bacteroidales|f_Prevotellaceae|g_Prevotella|s_Prevotella_bivia	1.37e-08	rs34637483	10	23849638	chr10_23849638	Bacteroides_stercoris	C	T	-0.6518	-3.513	5.47e-05	TRUE
Rothschild et al., 2018	rs71493347	10	24129383	k_Bacteria|p_Bacteroidetes|c_Bacteroidia|o_Bacteroidales|f_Prevotellaceae|g_Prevotella|s_Prevotella_bivia	1.44e-08	rs71493347	10	23840454	chr10_23840454	Bacteroides_stercoris	C	T	-0.6518	-3.513	5.47e-05	TRUE
Turpin et al. 2016	rs74997447	7	38465243	k_Bacteria|p_Lentisphaerae	4.68e-09	rs74997447	7	38425643	chr7_38425643	Bulleidia	T	C	0.4609	0.1519	6.669e-05	FALSE
Rothschild et al., 2018	rs11013748	10	24135648	k_Bacteria|p_Bacteroidetes|c_Bacteroidia|o_Bacteroidales|f_Prevotellaceae|g_Prevotella|s_Prevotella_bivia	6.85e-09	rs11013748	10	23846719	chr10_23846719	Bacteroides_stercoris	G(1682)	C(193)A(1)	-0.6214	-3.493	7.085e-05	TRUE
Rothschild et al., 2018	rs11013762	10	24155723	k_Bacteria|p_Bacteroidetes|c_Bacteroidia|o_Bacteroidales|f_Prevotellaceae|g_Prevotella|s_Prevotella_bivia	7.59e-09	rs11013762	10	23866794	chr10_23866794	Bacteroides_stercoris	G	C	-0.6351	-3.404	7.347e-05	TRUE
Rothschild et al., 2018	rs148799038	10	24141731	k_Bacteria|p_Bacteroidetes|c_Bacteroidia|o_Bacteroidales|f_Prevotellaceae|g_Prevotella|s_Prevotella_bivia	4.83e-09	rs148799038	10	23852802	chr10_23852802	Streptococcus_pseudoporcinus	T	G	0.6455	3.248	0.0001039	FALSE
Rothschild et al., 2018	rs138712300	10	24143245	k_Bacteria|p_Bacteroidetes|c_Bacteroidia|o_Bacteroidales|f_Prevotellaceae|g_Prevotella|s_Prevotella_bivia	4.83e-09	rs138712300	10	23854316	chr10_23854316	Streptococcus_pseudoporcinus	G	C	0.6709	3.374	0.0001053	FALSE
Rothschild et al., 2018	rs149363346	10	24143248	k_Bacteria|p_Bacteroidetes|c_Bacteroidia|o_Bacteroidales|f_Prevotellaceae|g_Prevotella|s_Prevotella_bivia	4.83e-09	rs149363346	10	23854319	chr10_23854319	Streptococcus_pseudoporcinus	T	C	0.6709	3.374	0.0001053	FALSE
Rothschild et al., 2018	rs10507131	12	101800897	k_Bacteria|p_Firmicutes|c_Erysipelotrichia|o_Erysipelotrichales|f_Erysipelotrichaceae|g_Erysipelotrichaceae_noname|s_Clostridium_innocuum	4.26e-08	rs10507131	12	101407119	chr12_101407119	Oscillibacter_valericigenes	G	C	0.3702	2.982	0.0001065	TRUE
Rothschild et al., 2018	rs11013752	10	24136641	k_Bacteria|p_Bacteroidetes|c_Bacteroidia|o_Bacteroidales|f_Prevotellaceae|g_Prevotella|s_Prevotella_bivia	3.05e-09	rs11013752	10	23847712	chr10_23847712	Streptococcus_pseudoporcinus	C	T	0.6601	3.256	0.0001159	FALSE
Rothschild et al., 2018	rs28893874	10	24141083	k_Bacteria|p_Bacteroidetes|c_Bacteroidia|o_Bacteroidales|f_Prevotellaceae|g_Prevotella|s_Prevotella_bivia	9.61e-09	rs28893874	10	23852154	chr10_23852154	Streptococcus_pseudoporcinus	A	C	0.6114	3.13	0.0001169	FALSE
Rothschild et al., 2018	rs147661769	10	24143178	k_Bacteria|p_Bacteroidetes|c_Bacteroidia|o_Bacteroidales|f_Prevotellaceae|g_Prevotella|s_Prevotella_bivia	9.61e-09	rs147661769	10	23854249	chr10_23854249	Streptococcus_pseudoporcinus	G	T	0.6591	3.316	0.0001417	FALSE
Rothschild et al., 2018	rs10828559	10	24152015	k_Bacteria|p_Bacteroidetes|c_Bacteroidia|o_Bacteroidales|f_Prevotellaceae|g_Prevotella|s_Prevotella_bivia	1.39e-08	rs10828559	10	23863086	chr10_23863086	Streptococcus_pseudoporcinus	T	G	0.6206	3.127	0.0001637	FALSE
Rothschild et al., 2018	rs6482352	10	24150967	k_Bacteria|p_Bacteroidetes|c_Bacteroidia|o_Bacteroidales|f_Prevotellaceae|g_Prevotella|s_Prevotella_bivia	4.27e-09	rs6482352	10	23862038	chr10_23862038	Streptococcus_pseudoporcinus	A	G	0.6206	3.127	0.0001637	FALSE
Bonder et al. 2016	rs35657270	9	29436588	k_Bacteria|p_Firmicutes|c_Clostridia|o_Clostridiales|f_Lachnospiraceae|g_Blautia	2.31e-08	rs35657270	9	29436590	chr9_29436590	Lactobacillus_acidophilus	A	G	-0.6986	-3.264	0.0001648	TRUE
Bonder et al. 2016	rs13287338	9	29435969	k_Bacteria|p_Firmicutes|c_Clostridia|o_Clostridiales|f_Lachnospiraceae|g_Blautia	2.31e-08	rs13287338	9	29435971	chr9_29435971	Escherichia	T	C	-0.5796	-4.052	0.0001724
Bonder et al. 2016	rs13291586	9	29436823	k_Bacteria|p_Firmicutes|c_Clostridia|o_Clostridiales|f_Lachnospiraceae|g_Blautia	2.31e-08	rs13291586	9	29436825	chr9_29436825	Escherichia	C	A	-0.5796	-4.052	0.0001724
Bonder et al. 2016	rs55913767	9	29437092	k_Bacteria|p_Firmicutes|c_Clostridia|o_Clostridiales|f_Lachnospiraceae|g_Blautia	2.31e-08	rs55913767	9	29437094	chr9_29437094	Escherichia	A	C	-0.5796	-4.052	0.0001724
Bonder et al. 2016	rs58242563	9	29435113	k_Bacteria|p_Firmicutes|c_Clostridia|o_Clostridiales|f_Lachnospiraceae|g_Blautia	2.31e-08	rs58242563	9	29435115	chr9_29435115	Escherichia	C	T	-0.5796	-4.052	0.0001724
Bonder et al. 2016	rs7020857	9	29438525	k_Bacteria|p_Firmicutes|c_Clostridia|o_Clostridiales|f_Lachnospiraceae|g_Blautia	2.8e-08	rs7020857	9	29438527	chr9_29438527	Escherichia	G	C	-0.5796	-4.052	0.0001724
Rothschild et al., 2018	rs11281761	15	99091138	k_Bacteria|p_Bacteroidetes|c_Bacteroidia|o_Bacteroidales|f_Rikenellaceae|g_Alistipes|s_Alistipes_senegalensis	1.43e-08	rs11281761	15	98547909	chr15_98547909	Lactobacillus_iners	CTCCAGCCTT	C	-0.6186	-2.61	0.0001739
Rothschild et al., 2018	rs11013753	10	24136907	k_Bacteria|p_Bacteroidetes|c_Bacteroidia|o_Bacteroidales|f_Prevotellaceae|g_Prevotella|s_Prevotella_bivia	3.05e-09	rs11013753	10	23847978	chr10_23847978	Streptococcus_pseudoporcinus	A	C	0.6471	3.252	0.0001791
Rothschild et al., 2018	rs11013750	10	24135877	k_Bacteria|p_Bacteroidetes|c_Bacteroidia|o_Bacteroidales|f_Prevotellaceae|g_Prevotella|s_Prevotella_bivia	5.49e-10	rs11013750	10	23846948	chr10_23846948	Bacteroides_stercoris	A	T	-0.5657	-3.199	0.0002011
Rothschild et al., 2018	rs11119301	1	209692994	k_Bacteria|p_Firmicutes|c_Clostridia|o_Clostridiales|f_Clostridiaceae|g_Clostridium|s_Clostridium_citroniae	6.09e-09	rs11119301	1	209519649	chr1_209519649	Streptococcus_thermophilus	C	A	-5.155	-4.138	0.0002081
Rothschild et al., 2018	rs35208229	1	209691767	k_Bacteria|p_Firmicutes|c_Clostridia|o_Clostridiales|f_Clostridiaceae|g_Clostridium|s_Clostridium_citroniae	1.1e-08	rs35208229	1	209518422	chr1_209518422	Streptococcus_thermophilus	A	G	-5.155	-4.138	0.0002081
Bonder et al. 2016	rs7851861	9	29414662	k_Bacteria|p_Firmicutes|c_Clostridia|o_Clostridiales|f_Lachnospiraceae|g_Blautia	6.78e-09	rs7851861	9	29414664	chr9_29414664	Mitsuokella	A	G	-3.759	-3.923	0.00021
Rothschild et al., 2018	rs7073960	10	24150985	k_Bacteria|p_Bacteroidetes|c_Bacteroidia|o_Bacteroidales|f_Prevotellaceae|g_Prevotella|s_Prevotella_bivia	1.26e-08	rs7073960	10	23862056	chr10_23862056	Streptococcus_pseudoporcinus	A	G	0.5822	2.983	0.0002264
Rothschild et al., 2018	rs72718423	14	66429321	k_Bacteria|p_Bacteroidetes|c_Bacteroidia|o_Bacteroidales|f_Bacteroidaceae|g_Bacteroides|s_Bacteroides_thetaiotaomicron	4.71e-08	rs72718423	14	65962603	chr14_65962603	Pasteurella	G	A	0.9143	4.161	0.0002295
Turpin et al. 2016	rs147600757	1	119944761	k_Bacteria|p_Bacteroidetes|c_Bacteroidia|o_Bacteroidales|f_Rikenellaceae	7.89e-10	rs147600757	1	119402138	chr1_119402138	Holdemania_filiformis	G	A	0.06472	3.74	0.0002343
Rothschild et al., 2018	rs10828560	10	24152507	k_Bacteria|p_Bacteroidetes|c_Bacteroidia|o_Bacteroidales|f_Prevotellaceae|g_Prevotella|s_Prevotella_bivia	9.34e-09	rs10828560	10	23863578	chr10_23863578	Bacteroides_stercoris	T	A	-0.5555	-3.134	0.0002363
Rothschild et al., 2018	rs12354611	10	24149903	k_Bacteria|p_Bacteroidetes|c_Bacteroidia|o_Bacteroidales|f_Prevotellaceae|g_Prevotella|s_Prevotella_bivia	2.88e-10	rs12354611	10	23860974	chr10_23860974	Bacteroides_stercoris	G	A	-0.5555	-3.134	0.0002363
Rothschild et al., 2018	rs10828558	10	24140436	k_Bacteria|p_Bacteroidetes|c_Bacteroidia|o_Bacteroidales|f_Prevotellaceae|g_Prevotella|s_Prevotella_bivia	4.96e-10	rs10828558	10	23851507	chr10_23851507	Streptococcus_pseudoporcinus	C	T	0.6103	3.125	0.0002378
Turpin et al. 2016	rs115795847	19	28117024	k_Bacteria|p_Bacteroidetes|c_Bacteroidia|o_Bacteroidales|f_Odoribacteraceae	1.61e-08	rs115795847	19	27626116	chr19_27626116	Peptoniphilus_lacrimalis	T	C	0.6449	0.1973	0.0002513
Turpin et al. 2016	rs10148302	14	92611999	k_Bacteria|p_Firmicutes|c_Bacilli|o_Lactobacillales|f_Streptococcaceae|g_Lactococcus	8.23e-10	rs10148302	14	92145655	chr14_92145655	Acidovorax	C	G	-0.3571	-3.047	0.0002516
Turpin et al. 2016	rs36082470	13	19674718	k_Bacteria|p_Actinobacteria|c_Actinobacteria|o_Coriobacteriales|f_Coriobacteriaceae|g_Slackia	3e-08	rs36082470	13	19100578	chr13_19100578	Clostridium_kluyveri	A	G	0.47	2.791	0.0002632
Bonder et al. 2016	rs7033250	9	29437988	k_Bacteria|p_Firmicutes|c_Clostridia|o_Clostridiales|f_Lachnospiraceae|g_Blautia	3.29e-09	rs7033250	9	29437990	chr9_29437990	Roseburia_intestinalis	A	T	0.3557	3.227	0.0002702
Rothschild et al., 2018	rs7894955	10	24144107	k_Bacteria|p_Bacteroidetes|c_Bacteroidia|o_Bacteroidales|f_Prevotellaceae|g_Prevotella|s_Prevotella_bivia	2.63e-08	rs7894955	10	23855178	chr10_23855178	Streptococcus_pseudoporcinus	T	C	0.606	3.103	0.0002711
Rothschild et al., 2018	rs72526011	16	72990670	k_Bacteria|p_Firmicutes|c_Clostridia|o_Clostridiales|f_Clostridiales_Family_XI_Incertae_Sedis	3.14e-08	rs72526011	16	72956771	chr16_72956771	Eubacterium_hallii	GC	G	0.2412	3.443	0.0002838
Goodrich et al. 2016	rs2164210	2	136580287	k_Bacteria|p_Actinobacteria|c_Actinobacteria|o_Bifidobacteriales|f_Bifidobacteriaceae|g_Bifidobacterium	<0.001	rs2164210	2	135822717	chr2_135822717	Proteus_penneri	T	C	0.5487	3.279	0.0002944
Turpin et al. 2016	rs143179968	1	246909388	k_Bacteria|p_Firmicutes|c_Clostridia|o_Clostridiales|f_Peptococcaceae_Other	2.13e-09	rs143179968	1	246746086	chr1_246746086	unclassified_Prevotella_sp	C	T	-0.4651	-2.64	0.0002974
Rothschild et al., 2018	rs7916384	10	24126888	k_Bacteria|p_Bacteroidetes|c_Bacteroidia|o_Bacteroidales|f_Prevotellaceae|g_Prevotella|s_Prevotella_bivia	4.63e-08	rs7916384	10	23837959	chr10_23837959	Bacteroides_stercoris	G	C	-0.5422	-3.074	0.0003344
Rothschild et al., 2018	rs10853196	18	11159497	k_Bacteria|p_Firmicutes|c_Negativicutes|o_Selenomonadales|f_Veillonellaceae|g_Megasphaera	4.07e-08	rs10853196	18	11159498	chr18_11159498	Bulleidia	G	A	-0.4257	-3.345	0.0003456
Wang et al. 2016	rs2071199	20	43030866	k_Bacteria|p_Firmicutes|c_Bacilli	1.24e-08	rs2071199	20	44402226	chr20_44402226	Klebsiella	T	C	-0.6364	-3.539	0.0003613
Wang et al. 2016	rs7083345	10	7031144	k_Bacteria|p_Firmicutes|c_Bacilli|o_Lactobacillales	3.38e-10	rs7083345	10	6989182	chr10_6989182	Alistipes_putredinis	C	T	0.204	3.391	0.0003701
Wang et al. 2016	rs9831278	3	98924904	k_Bacteria|p_Bacteroidetes|c_Bacteroidia|o_Bacteroidales|f_Marinilabiliaceae	2.53e-08	rs9831278	3	99206060	chr3_99206060	Bacteroides_clarus	C	T	0.6081	3.606	0.0003717
Rothschild et al., 2018	rs7903806	10	24152291	k_Bacteria|p_Bacteroidetes|c_Bacteroidia|o_Bacteroidales|f_Prevotellaceae|g_Prevotella|s_Prevotella_bivia	2.08e-08	rs7903806	10	23863362	chr10_23863362	Bacteroides_stercoris	A	T	-0.532	-3.009	0.0003906
Rothschild et al., 2018	rs6748254	2	3295144	k_Bacteria|p_Actinobacteria|c_Actinobacteria|o_Bifidobacteriales|f_Bifidobacteriaceae|g_Bifidobacterium|s_Bifidobacterium_catenulatum	3.61e-08	rs6748254	2	3291373	chr2_3291373	Coprococcus_catus	T	C	0.1751	3.676	0.0004076
Wang et al. 2016	rs35275482	15	60082898	k_Bacteria|p_Proteobacteria|c_Gammaproteobacteria|o_Enterobacteriales|f_Enterobacteriaceae	3.72e-11	rs35275482	15	59790699	chr15_59790699	Pantoea	C	A	0.4311	3.028	0.0004086
Rothschild et al., 2018	rs4854164	2	3292571	k_Bacteria|p_Actinobacteria|c_Actinobacteria|o_Bifidobacteriales|f_Bifidobacteriaceae|g_Bifidobacterium|s_Bifidobacterium_catenulatum	4.05e-08	rs4854164	2	3288800	chr2_3288800	Kingella_denitrificans	A	G	0.5312	3.771	0.0004154
Wang et al. 2016	rs3925158	3	38289251	k_Bacteria|p_Proteobacteria|c_Gammaproteobacteria|o_Enterobacteriales|f_Enterobacteriaceae	6.29e-09	rs3925158	3	38247760	chr3_38247760	Succinatimonas_hippei	C	G	0.6971	2.882	0.0004177
Rothschild et al., 2018	rs920643	10	99822587	k_Bacteria|p_Firmicutes	3.98e-08	rs920643	10	98062830	chr10_98062830	Streptococcus_infantarius	C	A	-0.3249	0.1223	0.000457
Rothschild et al., 2018	rs73604424	10	24134671	k_Bacteria|p_Bacteroidetes|c_Bacteroidia|o_Bacteroidales|f_Prevotellaceae|g_Prevotella|s_Prevotella_bivia	6.02e-10	rs73604424	10	23845742	chr10_23845742	Streptococcus_pseudoporcinus	A	C	0.5833	2.985	0.0004696
Rothschild et al., 2018	rs111540293	16	75050624	k_Bacteria|p_Firmicutes|c_Clostridia|o_Clostridiales|f_Ruminococcaceae|g_Anaerotruncus|s_Anaerotruncus_colihominis	3.85e-08	rs111540293	16	75016726	chr16_75016726	Histophilus	G	A	-0.5522	-3.289	0.0004704
Rothschild et al., 2018	rs9745463	16	75050173	k_Bacteria|p_Firmicutes|c_Clostridia|o_Clostridiales|f_Ruminococcaceae|g_Anaerotruncus|s_Anaerotruncus_colihominis	3.85e-08	rs9745463	16	75016275	chr16_75016275	Histophilus	A	G	-0.5522	-3.289	0.0004704
Turpin et al. 2016	rs10748061	12	67276489	k_Bacteria|p_Firmicutes|c_Clostridia|o_Clostridiales|f_Ruminococcaceae	3.36e-09	rs10748061	12	66882709	chr12_66882709	Dysgonomonas	A	G	0.4656	3.386	0.0004889
Turpin et al. 2016	rs9357092	6	29984252	k_Bacteria|p_Actinobacteria|c_Coriobacteriia|o_Coriobacteriales|f_Coriobacteriaceae	4.25e-08	rs9357092	6	30016475	chr6_30016475	Mobiluncus_mulieris	A	G	-0.3626	0.138	0.0004981
Rothschild et al., 2018	rs78848616	16	75048021	k_Bacteria|p_Firmicutes|c_Clostridia|o_Clostridiales|f_Ruminococcaceae|g_Anaerotruncus|s_Anaerotruncus_colihominis	1.7e-08	rs78848616	16	75014123	chr16_75014123	unclassified_Ruminococcaceae_bacterium_D16	G	T	-0.7304	-3.721	0.0005007
Rothschild et al., 2018	rs79712146	16	75037501	k_Bacteria|p_Firmicutes|c_Clostridia|o_Clostridiales|f_Ruminococcaceae|g_Anaerotruncus|s_Anaerotruncus_colihominis	3.74e-08	rs79712146	16	75003603	chr16_75003603	unclassified_Peptoniphilus_sp	A	G	-0.2119	0.1645	0.0005173
Rothschild et al., 2018	rs79105375	16	75037249	k_Bacteria|p_Firmicutes|c_Clostridia|o_Clostridiales|f_Ruminococcaceae|g_Anaerotruncus|s_Anaerotruncus_colihominis	3.7e-08	rs79105375	16	75003351	chr16_75003351	unclassified_Peptoniphilus_sp	T	C	-0.2513	0.1671	0.0005182
Wang et al. 2016	rs4669413	2	9805923	k_Bacteria|p_Firmicutes|c_Clostridia|o_Clostridiales|f_Lachnospiraceae|g_Blautia	1.2e-08	rs4669413	2	9665794	chr2_9665794	Synergistia	C	T	0.391	0.1287	0.0005256
Rothschild et al., 2018	rs55813985	2	3296506	k_Bacteria|p_Actinobacteria|c_Actinobacteria|o_Bifidobacteriales|f_Bifidobacteriaceae|g_Bifidobacterium|s_Bifidobacterium_catenulatum	3.2e-08	rs55813985	2	3292735	chr2_3292735	Coprococcus_catus	C	T	0.1724	3.615	0.0005304
Blekhman et al. 2015	rs1050115	2	136511817	k_Bacteria|p_Actinobacteria|c_Actinobacteria|o_Bifidobacteriales|f_Bifidobacteriaceae|g_Bifidobacterium	6.51e-06	rs1050115	2	135754247	chr2_135754247	Eggerthella_lenta	A	G	-0.4881	-3.794	0.0005376
Rothschild et al., 2018	rs854782	17	18042976	k_Bacteria|p_Firmicutes|c_Erysipelotrichia|o_Erysipelotrichales|f_Erysipelotrichaceae|g_Holdemania	4.66e-08	rs854782	17	18139662	chr17_18139662	Filifactor	C	A	-0.4227	0.1253	0.0005529
Rothschild et al., 2018	rs4887801	16	75055518	k_Bacteria|p_Firmicutes|c_Clostridia|o_Clostridiales|f_Ruminococcaceae|g_Anaerotruncus|s_Anaerotruncus_colihominis	4.2e-08	rs4887801	16	75021620	chr16_75021620	unclassified_Ruminococcaceae_bacterium_D16	T	G	-0.7373	-3.782	0.0005577
Rothschild et al., 2018	rs854784	17	18040690	k_Bacteria|p_Firmicutes|c_Erysipelotrichia|o_Erysipelotrichales|f_Erysipelotrichaceae|g_Holdemania	2.36e-08	rs854784	17	18137376	chr17_18137376	Filifactor	C	T	-0.4058	0.1247	0.0005669
Rothschild et al., 2018	rs7370429	2	3287764	k_Bacteria|p_Actinobacteria|c_Actinobacteria|o_Bifidobacteriales|f_Bifidobacteriaceae|g_Bifidobacterium|s_Bifidobacterium_catenulatum	2.94e-08	rs7370429	2	3283993	chr2_3283993	Coprococcus	A	G	0.3015	3.478	0.000569
Rothschild et al., 2018	rs4854165	2	3293810	k_Bacteria|p_Actinobacteria|c_Actinobacteria|o_Bifidobacteriales|f_Bifidobacteriaceae|g_Bifidobacterium|s_Bifidobacterium_catenulatum	3.61e-08	rs4854165	2	3290039	chr2_3290039	Coprococcus_catus	A	G	0.1712	3.591	0.0005692
Xu, Fengzhe, et al.2020	rs4783327	16	83158069	s_Megamonas_hypermegale	4.268e-09	rs4783327	16	83124464	chr16:83124464	s_Thioalkalivibrio_sulfidophilus	C	G	0.6881	3.427	0.0006093
Rothschild et al., 2018	rs142078163	16	75055031	k_Bacteria|p_Firmicutes|c_Clostridia|o_Clostridiales|f_Ruminococcaceae|g_Anaerotruncus|s_Anaerotruncus_colihominis	3.7e-08	rs142078163	16	75021133	chr16_75021133	unclassified_Ruminococcaceae_bacterium_D16	C	T	-0.7266	-3.728	0.0006153
Rothschild et al., 2018	rs7194075	16	75054959	k_Bacteria|p_Firmicutes|c_Clostridia|o_Clostridiales|f_Ruminococcaceae|g_Anaerotruncus|s_Anaerotruncus_colihominis	4.2e-08	rs7194075	16	75021061	chr16_75021061	unclassified_Ruminococcaceae_bacterium_D16	A	G	-0.7266	-3.728	0.0006153
Blekhman et al. 2015	rs1110168	3	129297223	k_Bacteria|p_Bacteroidetes|c_Bacteroidia|o_Bacteroidales|f_Prevotellaceae|g_Prevotella	6.92e-06	rs1110168	3	129578380	chr3_129578380	Oribacterium	C	G	0.7388	3.739	0.0006415
Rothschild et al., 2018	rs6717134	2	3287283	k_Bacteria|p_Actinobacteria|c_Actinobacteria|o_Bifidobacteriales|f_Bifidobacteriaceae|g_Bifidobacterium|s_Bifidobacterium_catenulatum	4.64e-08	rs6717134	2	3283512	chr2_3283512	Coprococcus_catus	G	A	0.17	3.565	0.0006509
Rothschild et al., 2018	rs7565990	2	3289218	k_Bacteria|p_Actinobacteria|c_Actinobacteria|o_Bifidobacteriales|f_Bifidobacteriaceae|g_Bifidobacterium|s_Bifidobacterium_catenulatum	4.52e-08	rs7565990	2	3285447	chr2_3285447	Coprococcus_catus	C	A	0.17	3.565	0.0006509
Rothschild et al., 2018	rs879469	2	3285871	k_Bacteria|p_Actinobacteria|c_Actinobacteria|o_Bifidobacteriales|f_Bifidobacteriaceae|g_Bifidobacterium|s_Bifidobacterium_catenulatum	4.71e-08	rs879469	2	3282100	chr2_3282100	Coprococcus_catus	A	G	0.17	3.565	0.0006509
Rothschild et al., 2018	rs930479	10	99821880	k_Bacteria|p_Firmicutes	3.98e-08	rs930479	10	98062123	chr10_98062123	Salmonella_bongori	A	G	0.3326	0.1264	0.0006616
Bonder et al. 2016	rs10757865	9	29440440	k_Bacteria|p_Firmicutes|c_Clostridia|o_Clostridiales|f_Lachnospiraceae|g_Blautia	3.97e-09	rs10757865	9	29440442	chr9_29440442	Peptostreptococcus_stomatis	G	C	-0.187	0.1221	0.0006631
Bonder et al. 2016	rs7022573	9	29440562	k_Bacteria|p_Firmicutes|c_Clostridia|o_Clostridiales|f_Lachnospiraceae|g_Blautia	4.55e-09	rs7022573	9	29440564	chr9_29440564	Peptostreptococcus_stomatis	T	C	-0.187	0.1221	0.0006631
Bonder et al. 2016	rs7037055	9	29440547	k_Bacteria|p_Firmicutes|c_Clostridia|o_Clostridiales|f_Lachnospiraceae|g_Blautia	5.19e-09	rs7037055	9	29440549	chr9_29440549	Peptostreptococcus_stomatis	A	G	-0.187	0.1221	0.0006631
Bonder et al. 2016	rs7037477	9	29440638	k_Bacteria|p_Firmicutes|c_Clostridia|o_Clostridiales|f_Lachnospiraceae|g_Blautia	3.97e-09	rs7037477	9	29440640	chr9_29440640	Peptostreptococcus_stomatis	G	A	-0.187	0.1221	0.0006631
Xu, Fengzhe, et al.2020	rs875842	6	72137696	g_Ruminococcaceae_undefined	1.01865e-08	rs875842	6	71427993	chr6:71427993	g_Acetivibrio	G	A	1.0116	3.401	0.0006723
Rothschild et al., 2018	rs7809068	7	154228632	k_Bacteria|p_Firmicutes|c_Negativicutes|o_Selenomonadales|f_Veillonellaceae|g_Mitsuokella	2.59e-08	rs7809068	7	154531547	chr7_154531547	unclassified_Enterobacter_sp__638	T	C	0.6137	0.2314	0.0006873
Bonder et al. 2016	rs7036552	9	29440123	k_Bacteria|p_Firmicutes|c_Clostridia|o_Clostridiales|f_Lachnospiraceae|g_Blautia	3.97e-09	rs7036552	9	29440125	chr9_29440125	Peptostreptococcus_stomatis	A	C	-0.1897	0.1223	0.0006875
Blekhman et al. 2015	rs10248138	7	37961001	k_Bacteria|p_Firmicutes|c_Clostridia|o_Clostridiales|f_Lachnospiraceae|g_Lachnobacterium	1.34e-06	rs10248138	7	37921399	chr7_37921399	Prevotella_marshii	C	A	-0.4256	-3.286	0.0006928
Wang et al. 2016	rs4621152	2	217908985	k_Bacteria|p_Proteobacteria|c_Gammaproteobacteria	1.4e-08	rs4621152	2	217044262	chr2_217044262	Lactobacillus_fermentum	C	T	0.6355	2.825	0.0007056
Rothschild et al., 2018	rs17521795	10	99817180	k_Bacteria|p_Firmicutes	3.98e-08	rs17521795	10	98057423	chr10_98057423	Salmonella_bongori	G	T	0.3446	0.1264	0.000725
Wang et al. 2016	rs13276516	8	56590544	k_Bacteria|p_Proteobacteria|c_Gammaproteobacteria|o_Enterobacteriales|f_Enterobacteriaceae	5.54e-09	rs13276516	8	55677985	chr8_55677985	Dehalococcoides	A	G	-0.3842	-2.81	0.0007589
Rothschild et al., 2018	rs9971165	10	24169410	k_Bacteria|p_Bacteroidetes|c_Bacteroidia|o_Bacteroidales|f_Prevotellaceae|g_Prevotella|s_Prevotella_bivia	2.3e-08	rs9971165	10	23880481	chr10_23880481	Dichelobacter	A	G	-0.9145	-3.699	0.0007724
Turpin et al. 2016	rs7899016	10	71870981	k_Bacteria|p_Firmicutes|c_Negativicutes|o_Selenomonadales|f_Acidaminococcaceae|g_Acidaminococcus	4.97e-12	rs7899016	10	70111225	chr10_70111225	Kingella	C	T	-0.4245	-2.756	0.0007742
Rothschild et al., 2018	rs10182368	2	3309947	k_Bacteria|p_Actinobacteria|c_Actinobacteria|o_Bifidobacteriales|f_Bifidobacteriaceae|g_Bifidobacterium|s_Bifidobacterium_catenulatum	4.13e-08	rs10182368	2	3306176	chr2_3306176	Coprococcus_catus	C	T	0.1664	3.557	0.000775
Rothschild et al., 2018	rs12521286	5	79223195	k_Bacteria|p_Bacteroidetes|c_Bacteroidia|o_Bacteroidales|f_Bacteroidaceae|g_Bacteroides|s_Bacteroides_finegoldii	3.97e-08	rs12521286	5	79927372	chr5_79927372	Salmonella_bongori	G	A	0.8407	3.73	0.0007766
Turpin et al. 2016	rs7782745	7	12127071	k_Bacteria|p_Firmicutes|c_Clostridia|o_Clostridiales|f_Veillonellaceae|g_Megamonas	9.9e-10	rs7782745	7	12087445	chr7_12087445	Finegoldia	T	C	0.28	0.1537	0.0007837
Turpin et al. 2016	rs62273067	3	139347358	k_Bacteria|p_Firmicutes|c_Negativicutes|o_Selenomonadales|f_Acidaminococcaceae|g_Acidaminococcus	9.4e-10	rs62273067	3	139628516	chr3_139628516	Acidaminococcus_fermentans	A	G	-0.03232	-3.557	0.0008176
Bonder et al. 2016	rs7037299	9	29440746	k_Bacteria|p_Firmicutes|c_Clostridia|o_Clostridiales|f_Lachnospiraceae|g_Blautia	3.97e-09	rs7037299	9	29440748	chr9_29440748	Peptostreptococcus_stomatis	A	C	-0.1829	0.122	0.0008262
Bonder et al. 2016	rs7037397	9	29440734	k_Bacteria|p_Firmicutes|c_Clostridia|o_Clostridiales|f_Lachnospiraceae|g_Blautia	3.97e-09	rs7037397	9	29440736	chr9_29440736	Peptostreptococcus_stomatis	C	T	-0.1829	0.122	0.0008262
Bonder et al. 2016	rs7037405	9	29440767	k_Bacteria|p_Firmicutes|c_Clostridia|o_Clostridiales|f_Lachnospiraceae|g_Blautia	3.97e-09	rs7037405	9	29440769	chr9_29440769	Peptostreptococcus_stomatis	C	T	-0.1829	0.122	0.0008262
Bonder et al. 2016	rs7037409	9	29440775	k_Bacteria|p_Firmicutes|c_Clostridia|o_Clostridiales|f_Lachnospiraceae|g_Blautia	3.97e-09	rs7037409	9	29440777	chr9_29440777	Peptostreptococcus_stomatis	C	G	-0.1829	0.122	0.0008262
Wang et al. 2016	rs9323326	14	58526818	k_Bacteria|p_Proteobacteria	8.76e-10	rs9323326	14	58060100	chr14_58060100	Peptoniphilus_lacrimalis	A	G	-0.5099	0.2008	0.0008879
Turpin et al. 2016	rs7581129	2	4666664	k_Bacteria|p_Firmicutes|c_Clostridia|o_Clostridiales|f_Ruminococcaceae|g_Oscillospira	4.2e-08	rs7581129	2	4619074	chr2_4619074	Campylobacter_hominis	C	T	-0.4375	0.1411	0.0009361
Rothschild et al., 2018	rs7923676	10	24171167	k_Bacteria|p_Bacteroidetes|c_Bacteroidia|o_Bacteroidales|f_Prevotellaceae|g_Prevotella|s_Prevotella_bivia	3.1e-08	rs7923676	10	23882238	chr10_23882238	Dichelobacter	G	C	-0.8507	-3.482	0.0009581
Bonder et al. 2016	rs4879345	9	29419298	k_Bacteria|p_Firmicutes|c_Clostridia|o_Clostridiales|f_Lachnospiraceae|g_Blautia	1.8e-08	rs4879345	9	29419300	chr9_29419300	Mitsuokella	T	C	-3.522	-3.607	0.0009899
Bonder et al. 2016	rs4548017	6	98399521	k_Archaea|p_Euryarchaeota|c_Methanobacteria|o_Methanobacteriales|f_Methanobacteriaceae	1.55e-08	rs4548017	6	97951645	chr6_97951645	unclassified_Veillonella_sp	G	A	-0.5248	-2.614	0.001002
Bonder et al. 2016	rs10813079	9	29418863	k_Bacteria|p_Firmicutes|c_Clostridia|o_Clostridiales|f_Lachnospiraceae|g_Blautia	2.59e-08	rs10813079	9	29418865	chr9_29418865	Mitsuokella	G	A	-3.511	-3.591	0.001055
Wang et al. 2016	rs479105	12	3382563	k_Bacteria|p_Firmicutes|c_Bacilli	1.21e-08	rs479105	12	3273397	chr12_3273397	Eubacterium_dolichum	C	T	-0.6273	-3.352	0.00107
Rothschild et al., 2018	rs116157663	10	24161227	k_Bacteria|p_Bacteroidetes|c_Bacteroidia|o_Bacteroidales|f_Prevotellaceae|g_Prevotella|s_Prevotella_bivia	1.03e-08	rs116157663	10	23872298	chr10_23872298	Bacteroides_stercoris	A	G	-0.5519	-2.886	0.001072
Wang et al. 2016	rs9300430	13	98272902	k_Bacteria|p_Proteobacteria|c_Gammaproteobacteria	1.3e-09	rs9300430	13	97620648	chr13_97620648	Lactococcus	C	T	-1.044	-3.357	0.001075
Bonder et al. 2016	rs2834288	21	35264397	k_Bacteria|p_Firmicutes|c_Clostridia|o_Clostridiales|f_Oscillospiraceae|g_Oscillibacter	1.95e-08	rs2834288	21	33892093	chr21_33892093	Fusobacterium_varium	A	G	-0.3749	0.1264	0.001152
Rothschild et al., 2018	rs140595616	8	41211139	k_Bacteria|p_Firmicutes|c_Clostridia|o_Clostridiales|f_Lachnospiraceae|g_Lachnospiraceae_noname|s_Lachnospiraceae_bacterium_3_1_57FAA_CT1	2.8e-09	rs140595616	8	41353620	chr8_41353620	Desulfotomaculum	C(412)A(1)	G(1463)	0.6346	0.1819	0.001187
Bonder et al. 2016	rs650258	11	60832282	k_Bacteria|p_Bacteroidetes|c_Bacteroidia|o_Bacteroidales	1.37e-06	rs650258	11	61064810	chr11_61064810	Lawsonia	C	T	-0.5204	-2.613	0.001194
Wang et al. 2016	rs17661843	7	48403751	k_Bacteria|p_Firmicutes|c_Negativicutes|o_Selenomonadales|f_Acidaminococcaceae	3.72e-14	rs17661843	7	48364154	chr7_48364154	Haemophilus_pittmaniae	T	C	0.2426	2.62	0.001198
Blekhman et al. 2015	rs2304371	2	136561557	k_Bacteria|p_Actinobacteria|c_Actinobacteria|o_Bifidobacteriales|f_Bifidobacteriaceae|g_Bifidobacterium	4.14e-06	rs2304371	2	135803987	chr2_135803987	Bacillus_anthracis	G	A	-0.433	0.1495	0.001202
Rothschild et al., 2018	rs9284106	10	24170021	k_Bacteria|p_Bacteroidetes|c_Bacteroidia|o_Bacteroidales|f_Prevotellaceae|g_Prevotella|s_Prevotella_bivia	2.15e-08	rs9284106	10	23881092	chr10_23881092	Dichelobacter	G	C	-0.868	-3.554	0.001216
Turpin et al. 2016	rs73005672	3	294484	k_Bacteria|p_Firmicutes|c_Clostridia|o_Clostridiales|f_Veillonellaceae|g_Megamonas	1.82e-08	rs73005672	3	252801	chr3_252801	Nitrosococcus	G	T	0.5032	3.494	0.001216
Bonder et al. 2016	rs10757854	9	29415160	k_Bacteria|p_Firmicutes|c_Clostridia|o_Clostridiales|f_Lachnospiraceae|g_Blautia	1.39e-08	rs10757854	9	29415162	chr9_29415162	Mitsuokella	T	A	-3.347	-3.47	0.001223
Rothschild et al., 2018	rs17103241	14	66513447	k_Bacteria|p_Bacteroidetes|c_Bacteroidia|o_Bacteroidales|f_Bacteroidaceae|g_Bacteroides|s_Bacteroides_thetaiotaomicron	2.91e-09	rs17103241	14	66046729	chr14_66046729	unclassified_Eggerthella_sp__YY7918	G	A	-0.5345	0.1406	0.001257
Rothschild et al., 2018	rs57036551	14	66516160	k_Bacteria|p_Bacteroidetes|c_Bacteroidia|o_Bacteroidales|f_Bacteroidaceae|g_Bacteroides|s_Bacteroides_thetaiotaomicron	3.47e-08	rs57036551	14	66049442	chr14_66049442	unclassified_Eggerthella_sp__YY7918	G	A	-0.5345	0.1406	0.001257
Bonder et al. 2016	rs67374629	7	3281826	k_Bacteria|p_Actinobacteria|c_Actinobacteria|o_Coriobacteriales|f_Coriobacteriaceae|g_Eggerthella	3.21e-06	rs67374629	7	3242194	chr7_3242194	Bacteroides_coprophilus	C	T	-2.058	-3.024	0.001281
Bonder et al. 2016	rs35121390	6	98399208	k_Archaea|p_Euryarchaeota|c_Methanobacteria|o_Methanobacteriales|f_Methanobacteriaceae	1.94e-08	rs35121390	6	97951332	chr6_97951332	Lactobacillus_acidophilus	G	C	0.3295	0.1221	0.00132
Bonder et al. 2016	rs2294239	22	29449477	k_Bacteria|p_Firmicutes|c_Bacilli|o_Lactobacillales|f_Streptococcaceae|g_Lactococcus	2.92e-06	rs2294239	22	29053489	chr22_29053489	Streptococcus_peroris	G	A	0.2014	0.117	0.001385
Rothschild et al., 2018	rs11013766	10	24165815	k_Bacteria|p_Bacteroidetes|c_Bacteroidia|o_Bacteroidales|f_Prevotellaceae|g_Prevotella|s_Prevotella_bivia	2.9e-08	rs11013766	10	23876886	chr10_23876886	Bacteroides_stercoris	G	A	-0.5188	-2.845	0.001393
Turpin et al. 2016	rs1450758	8	111058713	k_Bacteria|p_Firmicutes|c_Negativicutes|o_Selenomonadales|f_Acidaminococcaceae|g_Acidaminococcus	5.55e-16	rs1450758	8	110046484	chr8_110046484	Desulfovibrio	T	G	1.198	3.529	0.001408
Wang et al. 2016	rs75036654	1	37744361	k_Bacteria|p_Firmicutes|c_Negativicutes|o_Selenomonadales|f_Acidaminococcaceae	4.94e-10	rs75036654	1	37278760	chr1_37278760	unclassified_Clostridiales_bacterium_1_7_47FAA	C	T	0.2191	3.552	0.001461
Rothschild et al., 2018	rs11847216	14	66509798	k_Bacteria|p_Bacteroidetes|c_Bacteroidia|o_Bacteroidales|f_Bacteroidaceae|g_Bacteroides|s_Bacteroides_thetaiotaomicron	1.23e-08	rs11847216	14	66043080	chr14_66043080	unclassified_Eggerthella_sp__YY7918	A	G	-0.5284	0.1409	0.001465
Rothschild et al., 2018	rs17103248	14	66516668	k_Bacteria|p_Bacteroidetes|c_Bacteroidia|o_Bacteroidales|f_Bacteroidaceae|g_Bacteroides|s_Bacteroides_thetaiotaomicron	3.22e-08	rs17103248	14	66049950	chr14_66049950	unclassified_Eggerthella_sp__YY7918	A	G	-0.5296	0.1408	0.001513
Goodrich et al. 2016	rs1360741	7	80247030	k_Bacteria|p_Firmicutes|c_Clostridia|o_Clostridiales|f_Lachnospiraceae|g_Blautia	0.009	rs1360741	7	80617714	chr7_80617714	Treponema_denticola	G	A	-0.2339	0.1288	0.001536
Rothschild et al., 2018	rs72785426	2	11266294	k_Bacteria|p_Actinobacteria|c_Actinobacteria|o_Bifidobacteriales|f_Bifidobacteriaceae|g_Bifidobacterium|s_Bifidobacterium_angulatum	2e-08	rs72785426	2	11126168	chr2_11126168	Pseudoramibacter	C	T	-0.2535	0.1243	0.001539
Wang et al. 2016	rs7113056	11	122098543	k_Bacteria|p_Firmicutes|c_Bacilli|o_Lactobacillales	1.72e-13	rs7113056	11	122227835	chr11_122227835	Thermoanaerobacter_pseudethanolicus	C	T	-0.409	-3.286	0.001544
Bonder et al. 2016	rs7021301	9	29431665	k_Bacteria|p_Firmicutes|c_Clostridia|o_Clostridiales|f_Lachnospiraceae|g_Blautia	2.31e-08	rs7021301	9	29431667	chr9_29431667	Mitsuokella	G	A	-3.383	-3.446	0.001554
Wang et al. 2016	rs938295	1	16087260	k_Bacteria|p_Proteobacteria|c_Gammaproteobacteria|o_Enterobacteriales|f_Enterobacteriaceae	2.34e-08	rs938295	1	15760765	chr1_15760765	Deinococcus-Thermus	T	C	0.7194	0.2241	0.001606
Blekhman et al. 2015	rs3754689	2	136590746	k_Bacteria|p_Actinobacteria|c_Actinobacteria|o_Bifidobacteriales|f_Bifidobacteriaceae|g_Bifidobacterium	1.16e-05	rs3754689	2	135833176	chr2_135833176	Vibrio_cholerae	T(770)A(1)	C(1105)	-0.3687	0.1233	0.001627
Wang et al. 2016	rs7646786	3	185730049	k_Bacteria|p_Firmicutes|c_Bacilli	2.29e-08	rs7646786	3	186012260	chr3_186012260	Slackia_exigua	T	C	0.3425	0.1503	0.001651
Wang et al. 2016	rs12442649	15	37973538	k_Bacteria|p_Firmicutes|c_Negativicutes|o_Selenomonadales|f_Veillonellaceae|g_Dialister	3.72e-08	rs12442649	15	37681337	chr15_37681337	Gemella	G	A	-0.2778	-3.19	0.001671
Turpin et al. 2016	rs17806643	12	104558085	k_Bacteria|p_Firmicutes|c_Clostridia|o_Clostridiales|f_Veillonellaceae|g_Megamonas	5.97e-09	rs17806643	12	104164307	chr12_104164307	unclassified_Peptoniphilus_sp	G	A	-0.0665	0.168	0.001678
Bonder et al. 2016	rs10743315	12	19469078	k_Bacteria|p_Firmicutes|c_Clostridia|o_Clostridiales|f_Lachnospiraceae|g_Lachnospiraceae_noname|s_Lachnospiraceae_bacterium	1.37e-08	rs10743315	12	19316144	chr12_19316144	Lawsonia_intracellularis	G	A	0.2093	0.121	0.001687
Goodrich et al. 2016	rs1182182	7	2873234	k_Bacteria|p_Firmicutes|c_Clostridia|o_Clostridiales|f_Clostridiaceae	0.056	rs1182182	7	2833600	chr7_2833600	Neisseria_lactamica	T	C	0.4521	0.1979	0.001733
Bonder et al. 2016	rs4879335	9	29374906	k_Bacteria|p_Firmicutes|c_Clostridia|o_Clostridiales|f_Lachnospiraceae|g_Blautia	1.81e-08	rs4879335	9	29374908	chr9_29374908	Fusobacterium_mortiferum	C	T	0.3031	0.1628	0.001745
Wang et al. 2016	rs1362404	16	52007176	k_Bacteria|p_Firmicutes|c_Bacilli|o_Lactobacillales	1.56e-08	rs1362404	16	51973264	chr16_51973264	Coprococcus	T	G	0.272	3.386	0.001745
Rothschild et al., 2018	rs168459	13	70049175	k_Bacteria|p_Firmicutes|c_Clostridia|o_Clostridiales|f_Clostridiaceae|g_Clostridium|s_Clostridium_symbiosum	2.76e-08	rs168459	13	69475043	chr13_69475043	Succinatimonas	A	T	0.1123	0.1253	0.00175
Rothschild et al., 2018	rs75581058	14	66556471	k_Bacteria|p_Bacteroidetes|c_Bacteroidia|o_Bacteroidales|f_Bacteroidaceae|g_Bacteroides|s_Bacteroides_thetaiotaomicron	1.63e-08	rs75581058	14	66089753	chr14_66089753	Olsenella	G	T	-0.6829	0.2285	0.001764
Rothschild et al., 2018	rs62043858	15	56219576	k_Bacteria|p_Firmicutes|c_Clostridia|o_Clostridiales|f_Ruminococcaceae|g_Anaerotruncus|s_Anaerotruncus_colihominis	4.32e-08	rs62043858	15	55927378	chr15_55927378	Actinobacillus	C	A	0.4676	0.1799	0.001783
Rothschild et al., 2018	rs75481168	14	66469263	k_Bacteria|p_Bacteroidetes|c_Bacteroidia|o_Bacteroidales|f_Bacteroidaceae|g_Bacteroides|s_Bacteroides_thetaiotaomicron	4.22e-09	rs75481168	14	66002545	chr14_66002545	Rothia	T	C	-1.0323	-3.093	0.00181
Bonder et al. 2016	rs6938973	6	98421721	k_Archaea|p_Euryarchaeota|c_Methanobacteria|o_Methanobacteriales|f_Methanobacteriaceae	2.46e-08	rs6938973	6	97973845	chr6_97973845	Histophilus	T	C	-0.3041	0.1203	0.001812
Wang et al. 2016	rs9996716	4	77467624	k_Bacteria|p_Bacteroidetes|c_Bacteroidia|o_Bacteroidales|f_Marinilabiliaceae	5.58e-09	rs9996716	4	76546471	chr4_76546471	Azospira	A	G	0.3685	0.142	0.001832
Turpin et al. 2016	rs2925216	2	138532756	k_Bacteria|p_Proteobacteria|c_Betaproteobacteria|o_Burkholderiales	3.08e-08	rs2925216	2	137775186	chr2_137775186	Anaerococcus_hydrogenalis	T	C	0.4389	2.692	0.001854
Goodrich et al. 2016	rs1506977	11	6815295	k_Bacteria|p_Firmicutes|c_Erysipelotrichia|o_Erysipelotrichales|f_Erysipelotrichaceae	0.011	rs1506977	11	6794064	chr11_6794064	Proteus_penneri	T	G	-0.3426	0.2278	0.001861
Bonder et al. 2016	rs6905544	6	98411631	k_Archaea|p_Euryarchaeota|c_Methanobacteria|o_Methanobacteriales|f_Methanobacteriaceae	3.12e-08	rs6905544	6	97963755	chr6_97963755	Treponema_denticola	A	G	-0.3162	0.1228	0.001884
Rothschild et al., 2018	rs16890473	8	41218425	k_Bacteria|p_Firmicutes|c_Clostridia|o_Clostridiales|f_Lachnospiraceae|g_Lachnospiraceae_noname|s_Lachnospiraceae_bacterium_3_1_57FAA_CT1	7.16e-09	rs16890473	8	41360906	chr8_41360906	Lactobacillus_amylovorus	G	A	0.4675	3.051	0.001917
Rothschild et al., 2018	rs4938790	11	120054202	k_Bacteria|p_Firmicutes|c_Negativicutes|o_Selenomonadales|f_Veillonellaceae|g_Megamonas|s_Megamonas_rupellensis	1.24e-08	rs4938790	11	120183494	chr11_120183494	Desulfotomaculum	T	C	0.281	0.1743	0.001918
Rothschild et al., 2018	rs10764428	10	24166050	k_Bacteria|p_Bacteroidetes|c_Bacteroidia|o_Bacteroidales|f_Prevotellaceae|g_Prevotella|s_Prevotella_bivia	4.08e-09	rs10764428	10	23877121	chr10_23877121	Dichelobacter	A	C	-0.8162	-3.389	0.001934
Rothschild et al., 2018	rs10828561	10	24167969	k_Bacteria|p_Bacteroidetes|c_Bacteroidia|o_Bacteroidales|f_Prevotellaceae|g_Prevotella|s_Prevotella_bivia	2.16e-08	rs10828561	10	23879040	chr10_23879040	Dichelobacter	A	G	-0.8162	-3.389	0.001934
Rothschild et al., 2018	rs16924004	10	24165542	k_Bacteria|p_Bacteroidetes|c_Bacteroidia|o_Bacteroidales|f_Prevotellaceae|g_Prevotella|s_Prevotella_bivia	2.9e-08	rs16924004	10	23876613	chr10_23876613	Bacteroides_stercoris	G	C	-0.5051	-2.783	0.001951
Rothschild et al., 2018	rs16924005	10	24165579	k_Bacteria|p_Bacteroidetes|c_Bacteroidia|o_Bacteroidales|f_Prevotellaceae|g_Prevotella|s_Prevotella_bivia	2.76e-08	rs16924005	10	23876650	chr10_23876650	Bacteroides_stercoris	A	C	-0.5051	-2.783	0.001951
Rothschild et al., 2018	rs12247225	10	24165775	k_Bacteria|p_Bacteroidetes|c_Bacteroidia|o_Bacteroidales|f_Prevotellaceae|g_Prevotella|s_Prevotella_bivia	3.09e-08	rs12247225	10	23876846	chr10_23876846	Bacteroides_stercoris	T	C	-0.5035	-2.762	0.00196
Rothschild et al., 2018	rs79849964	10	24165464	k_Bacteria|p_Bacteroidetes|c_Bacteroidia|o_Bacteroidales|f_Prevotellaceae|g_Prevotella|s_Prevotella_bivia	2.29e-08	rs79849964	10	23876535	chr10_23876535	Bacteroides_stercoris	A	G	-0.5035	-2.762	0.00196
Rothschild et al., 2018	rs10828562	10	24168613	k_Bacteria|p_Bacteroidetes|c_Bacteroidia|o_Bacteroidales|f_Prevotellaceae|g_Prevotella|s_Prevotella_bivia	2.29e-08	rs10828562	10	23879684	chr10_23879684	Bacteroides_stercoris	A	T	-0.4962	-2.698	0.001969
Rothschild et al., 2018	rs10828563	10	24168885	k_Bacteria|p_Bacteroidetes|c_Bacteroidia|o_Bacteroidales|f_Prevotellaceae|g_Prevotella|s_Prevotella_bivia	2.29e-08	rs10828563	10	23879956	chr10_23879956	Bacteroides_stercoris	G	A	-0.4962	-2.698	0.001969
Bonder et al. 2016	rs10813092	9	29439539	k_Bacteria|p_Firmicutes|c_Clostridia|o_Clostridiales|f_Lachnospiraceae|g_Blautia	8.56e-09	rs10813092	9	29439541	chr9_29439541	Xylella	G	T	0.382	0.1651	0.001997
Bonder et al. 2016	rs9401452	6	98452680	k_Archaea|p_Euryarchaeota|c_Methanobacteria|o_Methanobacteriales|f_Methanobacteriaceae	4.78e-08	rs9401452	6	98004804	chr6_98004804	Treponema_denticola	C	T	-0.3321	0.1227	0.002006
Rothschild et al., 2018	rs55858643	15	56221055	k_Bacteria|p_Firmicutes|c_Clostridia|o_Clostridiales|f_Ruminococcaceae|g_Anaerotruncus|s_Anaerotruncus_colihominis	4.64e-08	rs55858643	15	55928857	chr15_55928857	Actinobacillus	C	A	0.4813	0.1795	0.002026
Wang et al. 2016	rs11877825	18	10566404	k_Bacteria|p_Firmicutes|c_Erysipelotrichia|o_Erysipelotrichales|f_Erysipelotrichaceae	2.82e-11	rs11877825	18	10566407	chr18_10566407	Lawsonia_intracellularis	T	G	0.3127	0.132	0.002034
Turpin et al. 2016	rs9558805	13	107282972	k_Bacteria|p_Actinobacteria|c_Coriobacteriia|o_Coriobacteriales|f_Coriobacteriaceae|g_Atopobium	8.98e-13	rs9558805	13	106630624	chr13_106630624	Leuconostoc_mesenteroides	G	C	0.5522	0.2345	0.002049
Goodrich et al. 2016	rs2276731	3	125874388	k_Bacteria|p_Firmicutes	0.006	rs2276731	3	126155545	chr3_126155545	unclassified_Eggerthella_sp	C	T	-0.1837	0.1372	0.002075
Xu, Fengzhe, et al.2020	rs6586152	10	90566598	g_cc_115	3.895e-08	rs6586152	10	88806841	chr10:88806841	f_Rhodobacteraceae	C	T	-0.5242	-3.079	0.00208
Rothschild et al., 2018	rs4843586	16	87320432	k_Bacteria|p_Firmicutes|c_Bacilli|o_Lactobacillales|f_Streptococcaceae|g_Streptococcus|s_Streptococcus_australis	1.98e-08	rs4843586	16	87286826	chr16_87286826	Lawsonia	A	C	0.4523	2.668	0.002103
Bonder et al. 2016	rs2834294	21	35280630	k_Bacteria|p_Firmicutes|c_Clostridia|o_Clostridiales|f_Oscillospiraceae|g_Oscillibacter	2.4e-08	rs2834294	21	33908326	chr21_33908326	Lactobacillus_gasseri	A	G	0.0901	0.1197	0.002142
Rothschild et al., 2018	rs78215412	14	66533232	k_Bacteria|p_Bacteroidetes|c_Bacteroidia|o_Bacteroidales|f_Bacteroidaceae|g_Bacteroides|s_Bacteroides_thetaiotaomicron	2.97e-09	rs78215412	14	66066514	chr14_66066514	unclassified_Eggerthella_sp__YY7918	A	G	-0.5117	0.1421	0.002173
Wang et al. 2016	rs597205	1	112413022	k_Bacteria|p_Firmicutes|c_Clostridia|o_Clostridiales|f_Ruminococcaceae|g_Faecalibacterium	7.68e-09	rs597205	1	111870400	chr1_111870400	Finegoldia_magna	T	C	-0.2353	0.1223	0.002173
Rothschild et al., 2018	rs7919049	10	24160236	k_Bacteria|p_Bacteroidetes|c_Bacteroidia|o_Bacteroidales|f_Prevotellaceae|g_Prevotella|s_Prevotella_bivia	2.69e-09	rs7919049	10	23871307	chr10_23871307	Streptococcus_pseudoporcinus	T	C	0.5429	2.789	0.002183
Rothschild et al., 2018	rs7919189	10	24160362	k_Bacteria|p_Bacteroidetes|c_Bacteroidia|o_Bacteroidales|f_Prevotellaceae|g_Prevotella|s_Prevotella_bivia	1.58e-09	rs7919189	10	23871433	chr10_23871433	Streptococcus_pseudoporcinus	T	C	0.5429	2.789	0.002183
Bonder et al. 2016	rs10757862	9	29439530	k_Bacteria|p_Firmicutes|c_Clostridia|o_Clostridiales|f_Lachnospiraceae|g_Blautia	8.56e-09	rs10757862	9	29439532	chr9_29439532	Xylella	C	T	0.3154	0.1665	0.002246
Turpin et al. 2016	rs76906435	17	15099895	k_Bacteria|p_Firmicutes|c_Bacilli|o_Lactobacillales|f_Lactobacillaceae|g_Lactobacillus	2.58e-09	rs76906435	17	15196578	chr17_15196578	Coprococcus_comes	T	C	0.2878	2.97	0.002399
Bonder et al. 2016	rs10757864	9	29440200	k_Bacteria|p_Firmicutes|c_Clostridia|o_Clostridiales|f_Lachnospiraceae|g_Blautia	3.99e-09	rs10757864	9	29440202	chr9_29440202	Fusobacterium_varium	T	C	-0.4219	-2.991	0.002408
Bonder et al. 2016	rs7036679	9	29440220	k_Bacteria|p_Firmicutes|c_Clostridia|o_Clostridiales|f_Lachnospiraceae|g_Blautia	3.97e-09	rs7036679	9	29440222	chr9_29440222	Fusobacterium_varium	G	A	-0.4219	-2.991	0.002408
Rothschild et al., 2018	rs76925091	10	24165473	k_Bacteria|p_Bacteroidetes|c_Bacteroidia|o_Bacteroidales|f_Prevotellaceae|g_Prevotella|s_Prevotella_bivia	2.9e-08	rs76925091	10	23876544	chr10_23876544	Bacteroides_stercoris	C	A	-0.4971	-2.723	0.002429
Wang et al. 2016	rs34613612	21	32200202	k_Bacteria|p_Actinobacteria|c_Actinobacteria	6.34e-10	rs34613612	21	30827884	chr21_30827884	Streptococcus_peroris	C	G	-0.2142	0.1147	0.002433
Rothschild et al., 2018	rs56360045	14	66438189	k_Bacteria|p_Bacteroidetes|c_Bacteroidia|o_Bacteroidales|f_Bacteroidaceae|g_Bacteroides|s_Bacteroides_thetaiotaomicron	2.89e-08	rs56360045	14	65971471	chr14_65971471	Eubacterium_saburreum	T	G	-0.03017	-3.11	0.002443
Rothschild et al., 2018	rs346315	6	80582193	k_Bacteria|p_Bacteroidetes|c_Bacteroidia|o_Bacteroidales|f_Bacteroidaceae|g_Bacteroides|s_Bacteroides_dorei	9.28e-09	rs346315	6	79872476	chr6_79872476	Sutterella	C	T	0.8124	3.338	0.002445
Rothschild et al., 2018	rs346316	6	80582366	k_Bacteria|p_Bacteroidetes|c_Bacteroidia|o_Bacteroidales|f_Bacteroidaceae|g_Bacteroides|s_Bacteroides_dorei	9.28e-09	rs346316	6	79872649	chr6_79872649	Sutterella	C	T	0.8124	3.338	0.002445
Rothschild et al., 2018	rs346317	6	80582770	k_Bacteria|p_Bacteroidetes|c_Bacteroidia|o_Bacteroidales|f_Bacteroidaceae|g_Bacteroides|s_Bacteroides_dorei	9.2e-09	rs346317	6	79873053	chr6_79873053	Sutterella	G	A	0.8124	3.338	0.002445
Bonder et al. 2016	rs10491668	9	29449175	k_Bacteria|p_Firmicutes|c_Clostridia|o_Clostridiales|f_Lachnospiraceae|g_Blautia	3.8e-08	rs10491668	9	29449177	chr9_29449177	Lactobacillus_acidophilus	A	G	-0.6138	-2.885	0.002458
Turpin et al. 2016	rs3775467	4	90832608	k_Bacteria|p_Firmicutes|c_Bacilli|o_Lactobacillales|f_Leuconostocaceae|g_Weissella	2.44e-09	rs3775467	4	89911457	chr4_89911457	Lactococcus_lactis	C	A	0.896	2.966	0.002469
Rothschild et al., 2018	rs58727938	14	66508131	k_Bacteria|p_Bacteroidetes|c_Bacteroidia|o_Bacteroidales|f_Bacteroidaceae|g_Bacteroides|s_Bacteroides_thetaiotaomicron	3.8e-08	rs58727938	14	66041413	chr14_66041413	Actinoplanes	G	A	0.3287	0.1665	0.002484
Blekhman et al. 2015	rs2274669	20	2816821	k_Bacteria|p_Bacteroidetes|c_Bacteroidia|o_Bacteroidales|f_Rikenellaceae|g_Alistipes	1.49e-06	rs2274669	20	2836175	chr20_2836175	Megasphaera_micronuciformis	C	T	-0.7248	-3.178	0.002579
Bonder et al. 2016	rs35063877	9	29385796	k_Bacteria|p_Firmicutes|c_Clostridia|o_Clostridiales|f_Lachnospiraceae|g_Blautia	2.52e-08	rs35063877	9	29385798	chr9_29385798	Escherichia_albertii	C	A	-0.8039	-2.944	0.002603
Bonder et al. 2016	rs4498636	9	29398598	k_Bacteria|p_Firmicutes|c_Clostridia|o_Clostridiales|f_Lachnospiraceae|g_Blautia	4.29e-08	rs4498636	9	29398600	chr9_29398600	Gemella_morbillorum	A(117)GC(2)	G(1757)	-0.9308	0.3437	0.00263
Turpin et al. 2016	rs6692744	1	87721008	k_Bacteria|p_Actinobacteria|c_Actinobacteria|o_Coriobacteriales|f_Coriobacteriaceae|g_Slackia	3.03e-08	rs6692744	1	87255325	chr1_87255325	Fusobacterium_nucleatum	G	C	-0.3659	-2.892	0.00264
Turpin et al. 2016	rs59846192	1	53946829	k_Bacteria|p_Firmicutes|c_Clostridia|o_Clostridiales|f_Lachnospiraceae|g_Lachnospira	4.15e-08	rs59846192	1	53481156	chr1_53481156	Prevotella_dentalis	A	G	-0.3562	0.1517	0.002652
Turpin et al. 2016	rs34869836	5	42220431	k_Bacteria|p_Firmicutes|c_Clostridia|o_SHA.98	1.41e-08	rs34869836	5	42220329	chr5_42220329	Riemerella	A	T	-0.0009284	0.1756	0.002663
Bonder et al. 2016	rs77022914	12	19449307	k_Bacteria|p_Firmicutes|c_Clostridia|o_Clostridiales|f_Lachnospiraceae|g_Lachnospiraceae_noname|s_Lachnospiraceae_bacterium	2.37e-08	rs77022914	12	19296373	chr12_19296373	Bifidobacterium_dentium	G	C	-0.4134	-3.196	0.00271
Bonder et al. 2016	rs9320823	6	98429337	k_Archaea|p_Euryarchaeota|c_Methanobacteria|o_Methanobacteriales|f_Methanobacteriaceae	2.46e-08	rs9320823	6	97981461	chr6_97981461	Dialister_invisus	C	T	-2.788	-3.529	0.002715
Xu, Fengzhe, et al.2020	rs1915564	13	63406703	g_Coriobacteriaceae_undefined	3.393e-08	rs1915564	13	62832570	chr13:62832570	g_Thermoanaerobacter	C	A	-0.5997	-2.998	0.00272
Wang et al. 2016	rs148330122	19	38520324	k_Bacteria|p_Firmicutes|c_Bacilli	1.32e-09	rs148330122	19	38029684	chr19_38029684	Weissella	C	T	1.714	2.86	0.002789
Rothschild et al., 2018	rs12778171	10	24164427	k_Bacteria|p_Bacteroidetes|c_Bacteroidia|o_Bacteroidales|f_Prevotellaceae|g_Prevotella|s_Prevotella_bivia	1.82e-08	rs12778171	10	23875498	chr10_23875498	Streptococcus_pseudoporcinus	A	G	0.5522	2.798	0.002878
Rothschild et al., 2018	rs78859629	7	47443627	k_Bacteria|p_Firmicutes|c_Bacilli|o_Lactobacillales|f_Lactobacillaceae|g_Lactobacillus|s_Lactobacillus_acidophilus	4.73e-09	rs78859629	7	47404030	chr7_47404030	Lactobacillus_johnsonii	T	C	0.2869	0.1838	0.002878
Turpin et al. 2016	rs9421681	10	82453481	k_Bacteria|p_Cyanobacteria|c_4C0d.2|o_YS2	1.07e-08	rs9421681	10	80693725	chr10_80693725	Dehalogenimonas	T	C	0.5782	0.2226	0.002967
Rothschild et al., 2018	rs77958390	14	66563653	k_Bacteria|p_Bacteroidetes|c_Bacteroidia|o_Bacteroidales|f_Bacteroidaceae|g_Bacteroides|s_Bacteroides_thetaiotaomicron	1.95e-08	rs77958390	14	66096935	chr14_66096935	Anaerostipes	C	T	-14.77	-2.695	0.002994
Bonder et al. 2016	rs10872224	6	98435125	k_Archaea|p_Euryarchaeota|c_Methanobacteria|o_Methanobacteriales|f_Methanobacteriaceae	2.46e-08	rs10872224	6	97987249	chr6_97987249	Histophilus	G	T	-0.2925	0.12	0.003023
Wang et al. 2016	rs7656342	4	9818116	k_Bacteria|p_Bacteroidetes|c_Bacteroidia|o_Bacteroidales|f_Porphyromonadaceae	2.8e-09	rs7656342	4	9816492	chr4_9816492	Acinetobacter_baumannii	A	G	0.3162	0.1178	0.00305
Rothschild et al., 2018	rs10498416	14	49420695	k_Bacteria|p_Firmicutes|c_Erysipelotrichia|o_Erysipelotrichales|f_Erysipelotrichaceae|g_Holdemania	4.99e-08	rs10498416	14	48951492	chr14_48951492	Clostridium_hylemonae	C	T	-0.3367	0.1177	0.003076
Bonder et al. 2016	rs9401458	6	98458340	k_Archaea|p_Euryarchaeota|c_Methanobacteria|o_Methanobacteriales|f_Methanobacteriaceae	4.78e-08	rs9401458	6	98010464	chr6_98010464	Dialister_invisus	C	T	-2.777	-3.495	0.003113
Rothschild et al., 2018	rs11013767	10	24166890	k_Bacteria|p_Bacteroidetes|c_Bacteroidia|o_Bacteroidales|f_Prevotellaceae|g_Prevotella|s_Prevotella_bivia	2.56e-08	rs11013767	10	23877961	chr10_23877961	Streptococcus_pseudoporcinus	T	G	0.5504	2.788	0.00314
Rothschild et al., 2018	rs529657	11	120042087	k_Bacteria|p_Firmicutes|c_Negativicutes|o_Selenomonadales|f_Veillonellaceae|g_Megamonas|s_Megamonas_rupellensis	7.26e-09	rs529657	11	120171379	chr11_120171379	Desulfotomaculum	C	T	0.2836	0.1738	0.003148
Rothschild et al., 2018	rs8003850	14	66512066	k_Bacteria|p_Bacteroidetes|c_Bacteroidia|o_Bacteroidales|f_Bacteroidaceae|g_Bacteroides|s_Bacteroides_thetaiotaomicron	3.68e-08	rs8003850	14	66045348	chr14_66045348	unclassified_Eggerthella_sp__YY7918	G	C	-0.5494	0.1409	0.003166
Bonder et al. 2016	rs56930803	12	19464686	k_Bacteria|p_Firmicutes|c_Clostridia|o_Clostridiales|f_Lachnospiraceae|g_Lachnospiraceae_noname|s_Lachnospiraceae_bacterium	3.28e-08	rs56930803	12	19311752	chr12_19311752	Bifidobacterium_dentium	C	A	-0.4021	-3.089	0.003168
Bonder et al. 2016	rs76494961	12	19464032	k_Bacteria|p_Firmicutes|c_Clostridia|o_Clostridiales|f_Lachnospiraceae|g_Lachnospiraceae_noname|s_Lachnospiraceae_bacterium	3.28e-08	rs76494961	12	19311098	chr12_19311098	Bifidobacterium_dentium	G	A	-0.4021	-3.089	0.003168
Rothschild et al., 2018	rs9299784	10	24172108	k_Bacteria|p_Bacteroidetes|c_Bacteroidia|o_Bacteroidales|f_Prevotellaceae|g_Prevotella|s_Prevotella_bivia	3.48e-08	rs9299784	10	23883179	chr10_23883179	Streptococcus_pseudoporcinus	C	T	0.5568	2.812	0.003198
Bonder et al. 2016	rs10813066	9	29398625	k_Bacteria|p_Firmicutes|c_Clostridia|o_Clostridiales|f_Lachnospiraceae|g_Blautia	2.3e-09	rs10813066	9	29398627	chr9_29398627	Thermoanaerobacter_pseudethanolicus	C	G	0.203	0.1171	0.003244
Wang et al. 2016	rs56006724	2	228519518	k_Bacteria|p_Firmicutes|c_Negativicutes|o_Selenomonadales|f_Acidaminococcaceae	6.35e-10	rs56006724	2	227654802	chr2_227654802	Desulfarculus	A	G	-0.7195	-3.54	0.0034
Rothschild et al., 2018	rs10764431	10	24173612	k_Bacteria|p_Bacteroidetes|c_Bacteroidia|o_Bacteroidales|f_Prevotellaceae|g_Prevotella|s_Prevotella_bivia	1.86e-08	rs10764431	10	23884683	chr10_23884683	Nitrosococcus	T	A	-0.3382	0.2008	0.003416
Bonder et al. 2016	rs4878386	9	29400731	k_Bacteria|p_Firmicutes|c_Clostridia|o_Clostridiales|f_Lachnospiraceae|g_Blautia	5.37e-09	rs4878386	9	29400733	chr9_29400733	Streptococcus_infantis	C	T	1.026	2.842	0.003428
Rothschild et al., 2018	rs17819282	15	56196809	k_Bacteria|p_Firmicutes|c_Clostridia|o_Clostridiales|f_Ruminococcaceae|g_Anaerotruncus|s_Anaerotruncus_colihominis	1.39e-08	rs17819282	15	55904611	chr15_55904611	Yersinia_pseudotuberculosis	C	T	0.4827	0.1899	0.003515
Rothschild et al., 2018	rs370368436	15	56198234	k_Bacteria|p_Firmicutes|c_Clostridia|o_Clostridiales|f_Ruminococcaceae|g_Anaerotruncus|s_Anaerotruncus_colihominis	3.18e-08	rs370368436	15	55906036	chr15_55906036	Yersinia_pseudotuberculosis	G	C	0.4827	0.1899	0.003515
Rothschild et al., 2018	rs62043815	15	56196176	k_Bacteria|p_Firmicutes|c_Clostridia|o_Clostridiales|f_Ruminococcaceae|g_Anaerotruncus|s_Anaerotruncus_colihominis	1.39e-08	rs62043815	15	55903978	chr15_55903978	Yersinia_pseudotuberculosis	A	G	0.4827	0.1899	0.003515
Rothschild et al., 2018	rs62043816	15	56197840	k_Bacteria|p_Firmicutes|c_Clostridia|o_Clostridiales|f_Ruminococcaceae|g_Anaerotruncus|s_Anaerotruncus_colihominis	2.71e-08	rs62043816	15	55905642	chr15_55905642	Yersinia_pseudotuberculosis	A	G	0.4827	0.1899	0.003515
Turpin et al. 2016	rs10112815	8	55244463	k_Bacteria|p_Firmicutes|c_Clostridia|o_Clostridiales|f_Veillonellaceae|g_Megamonas	2.86e-08	rs10112815	8	54331903	chr8_54331903	Edwardsiella	A	G	-0.4207	-3.206	0.003515
Bonder et al. 2016	rs1889714	10	29388639	k_Bacteria|p_Firmicutes|c_Negativicutes|o_Selenomonadales|f_Veillonellaceae|g_Dialister|s_Dialister_invisus	5.56e-09	rs1889714	10	29099710	chr10_29099710	unclassified_Fusobacterium_sp__D12	A	G	-0.6365	0.2176	0.003561
Rothschild et al., 2018	rs12035566	1	48673200	k_Bacteria|p_Firmicutes|c_Bacilli|o_Lactobacillales|f_Streptococcaceae|g_Streptococcus|s_Streptococcus_australis	4.82e-08	rs12035566	1	48207528	chr1_48207528	Porphyromonas_gingivalis	A	G	-0.3082	0.1347	0.003604
Turpin et al. 2016	rs11188353	10	97301978	k_Bacteria|p_Firmicutes|c_Bacilli|o_Lactobacillales|f_Leuconostocaceae|g_Leuconostoc	1.04e-08	rs11188353	10	95542221	chr10_95542221	unclassified_Enterobacter_sp	T	C	0.2864	0.1483	0.003704
Turpin et al. 2016	rs11236806	11	76322252	k_Bacteria|p_Firmicutes|c_Bacilli|o_Lactobacillales|f_Streptococcaceae|g_Lactococcus	2.75e-08	rs11236806	11	76611208	chr11_76611208	Veillonella_parvula	A	G	-0.5793	-2.687	0.003843
Rothschild et al., 2018	rs11550869	15	56120132	k_Bacteria|p_Firmicutes|c_Clostridia|o_Clostridiales|f_Ruminococcaceae|g_Anaerotruncus|s_Anaerotruncus_colihominis	4.03e-08	rs11550869	15	55827934	chr15_55827934	Abiotrophia_defectiva	C	G	0.4916	0.1935	0.003846
Rothschild et al., 2018	rs17238461	15	56122741	k_Bacteria|p_Firmicutes|c_Clostridia|o_Clostridiales|f_Ruminococcaceae|g_Anaerotruncus|s_Anaerotruncus_colihominis	3.86e-08	rs17238461	15	55830543	chr15_55830543	Abiotrophia_defectiva	C	A	0.4916	0.1935	0.003846
Rothschild et al., 2018	rs62046606	15	56123628	k_Bacteria|p_Firmicutes|c_Clostridia|o_Clostridiales|f_Ruminococcaceae|g_Anaerotruncus|s_Anaerotruncus_colihominis	4.03e-08	rs62046606	15	55831430	chr15_55831430	Abiotrophia_defectiva	A	T	0.4916	0.1935	0.003846
Rothschild et al., 2018	rs62046641	15	56127252	k_Bacteria|p_Firmicutes|c_Clostridia|o_Clostridiales|f_Ruminococcaceae|g_Anaerotruncus|s_Anaerotruncus_colihominis	3.84e-08	rs62046641	15	55835054	chr15_55835054	Abiotrophia_defectiva	A	C	0.4916	0.1935	0.003846
Rothschild et al., 2018	rs62046642	15	56127261	k_Bacteria|p_Firmicutes|c_Clostridia|o_Clostridiales|f_Ruminococcaceae|g_Anaerotruncus|s_Anaerotruncus_colihominis	3.84e-08	rs62046642	15	55835063	chr15_55835063	Abiotrophia_defectiva	C	A	0.4916	0.1935	0.003846
Rothschild et al., 2018	rs62046643	15	56128838	k_Bacteria|p_Firmicutes|c_Clostridia|o_Clostridiales|f_Ruminococcaceae|g_Anaerotruncus|s_Anaerotruncus_colihominis	4e-08	rs62046643	15	55836640	chr15_55836640	Abiotrophia_defectiva	T	C	0.4916	0.1935	0.003846
Rothschild et al., 2018	rs62046645	15	56130692	k_Bacteria|p_Firmicutes|c_Clostridia|o_Clostridiales|f_Ruminococcaceae|g_Anaerotruncus|s_Anaerotruncus_colihominis	4.25e-08	rs62046645	15	55838494	chr15_55838494	Abiotrophia_defectiva	C	T	0.4916	0.1935	0.003846
Rothschild et al., 2018	rs74998877	15	56123390	k_Bacteria|p_Firmicutes|c_Clostridia|o_Clostridiales|f_Ruminococcaceae|g_Anaerotruncus|s_Anaerotruncus_colihominis	4.03e-08	rs74998877	15	55831192	chr15_55831192	Abiotrophia_defectiva	C	T	0.4916	0.1935	0.003846
Bonder et al. 2016	rs7602285	2	241123331	k_Bacteria|p_Firmicutes|c_Negativicutes|o_Selenomonadales|f_Veillonellaceae|g_Dialister|s_Dialister_invisus	4.93e-08	rs7602285	2	240183914	chr2_240183914	Listeria	G	A	-0.1958	0.1331	0.003866
Bonder et al. 2016	rs7605872	2	241123546	k_Bacteria|p_Firmicutes|c_Negativicutes|o_Selenomonadales|f_Veillonellaceae|g_Dialister|s_Dialister_invisus	3.67e-08	rs7605872	2	240184129	chr2_240184129	Listeria	G	T	-0.1958	0.1331	0.003866
Rothschild et al., 2018	rs62046644	15	56130633	k_Bacteria|p_Firmicutes|c_Clostridia|o_Clostridiales|f_Ruminococcaceae|g_Anaerotruncus|s_Anaerotruncus_colihominis	4.25e-08	rs62046644	15	55838435	chr15_55838435	Abiotrophia	C	T	0.4874	0.1936	0.003939
Wang et al. 2016	rs12149695	16	27281429	k_Bacteria|p_Proteobacteria|c_Gammaproteobacteria|o_Enterobacteriales|f_Enterobacteriaceae	1.82e-09	rs12149695	16	27270108	chr16_27270108	Rahnella	A	T	-0.7544	-3.295	0.003948
Bonder et al. 2016	rs1144520	10	29386013	k_Bacteria|p_Firmicutes|c_Negativicutes|o_Selenomonadales|f_Veillonellaceae|g_Dialister|s_Dialister_invisus	2.39e-08	rs1144520	10	29097084	chr10_29097084	Syntrophobacter	A	T	0.7121	0.2518	0.00401
Bonder et al. 2016	rs1148220	10	29386487	k_Bacteria|p_Firmicutes|c_Negativicutes|o_Selenomonadales|f_Veillonellaceae|g_Dialister|s_Dialister_invisus	2.62e-08	rs1148220	10	29097558	chr10_29097558	Syntrophobacter	T	C	0.7121	0.2518	0.00401
Bonder et al. 2016	rs1248290	10	29386906	k_Bacteria|p_Firmicutes|c_Negativicutes|o_Selenomonadales|f_Veillonellaceae|g_Dialister|s_Dialister_invisus	2.19e-08	rs1248290	10	29097977	chr10_29097977	Syntrophobacter	A	G	0.7121	0.2518	0.00401
Turpin et al. 2016	chr6:80338468:I	6	80338468	k_Bacteria|p_Firmicutes|c_Bacilli|o_Lactobacillales|f_Lactobacillaceae|g_Lactobacillus	4.96e-09	chr6:80338468:I	6	79628751	chr6_79628751	Rhizobiales	GA	G	0.3148	0.1202	0.004076
Wang et al. 2016	rs59042687	3	95523000	k_Bacteria|p_Firmicutes|c_Bacilli|o_Lactobacillales	6.22e-09	rs59042687	3	95804156	chr3_95804156	Syntrophobacter_fumaroxidans	T	G	0.4207	0.1577	0.004079
Bonder et al. 2016	rs10813078	9	29411625	k_Bacteria|p_Firmicutes|c_Clostridia|o_Clostridiales|f_Lachnospiraceae|g_Blautia	1.34e-08	rs10813078	9	29411627	chr9_29411627	Prevotella_salivae	A	G	-0.3679	-2.821	0.004122
Rothschild et al., 2018	rs9299783	10	24169840	k_Bacteria|p_Bacteroidetes|c_Bacteroidia|o_Bacteroidales|f_Prevotellaceae|g_Prevotella|s_Prevotella_bivia	4.85e-08	rs9299783	10	23880911	chr10_23880911	Bacteroides_stercoris	C	G	-0.3817	-2.657	0.004122
Rothschild et al., 2018	rs62043802	15	56179425	k_Bacteria|p_Firmicutes|c_Clostridia|o_Clostridiales|f_Ruminococcaceae|g_Anaerotruncus|s_Anaerotruncus_colihominis	3.2e-08	rs62043802	15	55887227	chr15_55887227	Delftia	A	G	-0.7152	-2.868	0.004131
Rothschild et al., 2018	rs62043810	15	56192537	k_Bacteria|p_Firmicutes|c_Clostridia|o_Clostridiales|f_Ruminococcaceae|g_Anaerotruncus|s_Anaerotruncus_colihominis	1.39e-08	rs62043810	15	55900339	chr15_55900339	Yersinia_pseudotuberculosis	C	T	0.4994	0.1895	0.004142
Rothschild et al., 2018	rs114334043	15	56142112	k_Bacteria|p_Firmicutes|c_Clostridia|o_Clostridiales|f_Ruminococcaceae|g_Anaerotruncus|s_Anaerotruncus_colihominis	4.98e-08	rs114334043	15	55849914	chr15_55849914	Cronobacter	C	T	-0.5258	0.195	0.004186
Bonder et al. 2016	rs2383812	9	29417324	k_Bacteria|p_Firmicutes|c_Clostridia|o_Clostridiales|f_Lachnospiraceae|g_Blautia|s_Ruminococcus_obeum	3.39e-08	rs2383812	9	29417326	chr9_29417326	Prevotella_salivae	G	A	-0.3773	-2.894	0.004194
Blekhman et al. 2015	rs8019270	14	55907172	k_Bacteria|p_Bacteroidetes|c_Bacteroidia|o_Bacteroidales|f_Prevotellaceae|g_Prevotella	5.84e-06	rs8019270	14	55440454	chr14_55440454	Sodalis	G	C	-0.36	-2.757	0.004254
Rothschild et al., 2018	rs521556	11	120036997	k_Bacteria|p_Firmicutes|c_Negativicutes|o_Selenomonadales|f_Veillonellaceae|g_Megamonas|s_Megamonas_rupellensis	9.17e-09	rs521556	11	120166289	chr11_120166289	Finegoldia_magna	T	C	-0.2115	0.1379	0.004415
Rothschild et al., 2018	rs533636	11	120036267	k_Bacteria|p_Firmicutes|c_Negativicutes|o_Selenomonadales|f_Veillonellaceae|g_Megamonas|s_Megamonas_rupellensis	1.37e-08	rs533636	11	120165559	chr11_120165559	Finegoldia_magna	A	G	-0.2115	0.1379	0.004415
Turpin et al. 2016	chr5:90301196:I	5	90301196	k_Bacteria|p_Firmicutes|c_Negativicutes|o_Selenomonadales|f_Acidaminococcaceae|g_Acidaminococcus	4.9e-10	chr5:90301196:I	5	91005379	chr5_91005379	Clostridium_sporogenes	TA(376)TATA(2)TATATA(1)	T(1489)	0.02761	0.2235	0.004417
Xu, Fengzhe, et al.2020	rs2123073	12	130181035	s_Prevotella_stercorea	2.275e-08	rs2123073	12	129696490	chr12:129696490	g_Riemerella	T	C	0.39	2.846	0.004431
Xu, Fengzhe, et al.2020	rs4653032	1	34902910	g_[Barnesiellaceae]_undefined	4.34e-08	rs4653032	1	34437309	chr1:34437309	s_Lactococcus_garvieae	C	A	-0.7006	-2.846	0.004434
Blekhman et al. 2015	rs1966834	11	57982620	k_Bacteria|p_Bacteroidetes|c_Bacteroidia|o_Bacteroidales|f_Prevotellaceae|g_Prevotella	4.52e-06	rs1966834	11	58215148	chr11_58215148	Prevotella_denticola	G	A	-0.4205	-2.736	0.004462
Rothschild et al., 2018	rs148410947	14	66498900	k_Bacteria|p_Bacteroidetes|c_Bacteroidia|o_Bacteroidales|f_Bacteroidaceae|g_Bacteroides|s_Bacteroides_thetaiotaomicron	2.52e-09	rs148410947	14	66032182	chr14_66032182	unclassified_Eggerthella_sp__YY7918	T	C	-0.4876	0.1424	0.004542
Rothschild et al., 2018	rs17103222	14	66499845	k_Bacteria|p_Bacteroidetes|c_Bacteroidia|o_Bacteroidales|f_Bacteroidaceae|g_Bacteroides|s_Bacteroides_thetaiotaomicron	4.22e-09	rs17103222	14	66033127	chr14_66033127	unclassified_Eggerthella_sp__YY7918	A	G	-0.4876	0.1424	0.004542
Wang et al. 2016	rs9291879	5	66526209	k_Bacteria|p_Bacteroidetes|c_Bacteroidia|o_Bacteroidales|f_Porphyromonadaceae	3.51e-09	rs9291879	5	67230381	chr5_67230381	Thermoanaerobacter_pseudethanolicus	T	C	0.3252	0.1275	0.004605
Turpin et al. 2016	rs1826812	5	18599038	k_Bacteria|p_Firmicutes|c_Clostridia|o_Clostridiales|f_Lachnospiraceae|g_Pseudobutyrivibrio	5.06e-09	rs1826812	5	18598929	chr5_18598929	Porphyromonas_asaccharolytica	C	T	-1.49	-2.903	0.004752
Rothschild et al., 2018	rs17238489	15	56165523	k_Bacteria|p_Firmicutes|c_Clostridia|o_Clostridiales|f_Ruminococcaceae|g_Anaerotruncus|s_Anaerotruncus_colihominis	3.22e-08	rs17238489	15	55873325	chr15_55873325	Comamonadaceae	T	C	-0.5346	0.2	0.004803
Rothschild et al., 2018	rs56244622	15	56173386	k_Bacteria|p_Firmicutes|c_Clostridia|o_Clostridiales|f_Ruminococcaceae|g_Anaerotruncus|s_Anaerotruncus_colihominis	3.03e-08	rs56244622	15	55881188	chr15_55881188	Comamonadaceae	CTGGA	C	-0.5346	0.2	0.004803
Rothschild et al., 2018	rs62043764	15	56161105	k_Bacteria|p_Firmicutes|c_Clostridia|o_Clostridiales|f_Ruminococcaceae|g_Anaerotruncus|s_Anaerotruncus_colihominis	3.77e-08	rs62043764	15	55868907	chr15_55868907	Comamonadaceae	T	C	-0.5346	0.2	0.004803
Rothschild et al., 2018	rs62043792	15	56166565	k_Bacteria|p_Firmicutes|c_Clostridia|o_Clostridiales|f_Ruminococcaceae|g_Anaerotruncus|s_Anaerotruncus_colihominis	3.03e-08	rs62043792	15	55874367	chr15_55874367	Comamonadaceae	G	T	-0.5346	0.2	0.004803
Rothschild et al., 2018	rs62043793	15	56167102	k_Bacteria|p_Firmicutes|c_Clostridia|o_Clostridiales|f_Ruminococcaceae|g_Anaerotruncus|s_Anaerotruncus_colihominis	3.42e-08	rs62043793	15	55874904	chr15_55874904	Comamonadaceae	A	G	-0.5346	0.2	0.004803
Rothschild et al., 2018	rs62043796	15	56172152	k_Bacteria|p_Firmicutes|c_Clostridia|o_Clostridiales|f_Ruminococcaceae|g_Anaerotruncus|s_Anaerotruncus_colihominis	3.21e-08	rs62043796	15	55879954	chr15_55879954	Comamonadaceae	C	T	-0.5346	0.2	0.004803
Wang et al. 2016	rs11626933	14	90754311	k_Bacteria|p_Firmicutes|c_Erysipelotrichia|o_Erysipelotrichales|f_Erysipelotrichaceae	1.83e-08	rs11626933	14	90287967	chr14_90287967	Lactobacillus_vaginalis	G	A	-0.329	0.1536	0.005031
Bonder et al. 2016	rs10969143	9	29414371	k_Bacteria|p_Firmicutes|c_Clostridia|o_Clostridiales|f_Lachnospiraceae|g_Blautia|s_Ruminococcus_obeum	3.18e-08	rs10969143	9	29414373	chr9_29414373	Streptococcus_infantis	G	A	0.9672	2.718	0.005055
Bonder et al. 2016	rs7856187	9	29445865	k_Bacteria|p_Firmicutes|c_Clostridia|o_Clostridiales|f_Lachnospiraceae|g_Blautia	8.99e-09	rs7856187	9	29445867	chr9_29445867	Xylella	A	G	0.3408	0.163	0.005152
Rothschild et al., 2018	rs7918303	10	24145210	k_Bacteria|p_Bacteroidetes|c_Bacteroidia|o_Bacteroidales|f_Prevotellaceae|g_Prevotella|s_Prevotella_bivia	1.37e-08	rs7918303	10	23856281	chr10_23856281	Pseudomonas	C	G	-0.4395	0.1978	0.005443
Rothschild et al., 2018	rs62043854	15	56206622	k_Bacteria|p_Firmicutes|c_Clostridia|o_Clostridiales|f_Ruminococcaceae|g_Anaerotruncus|s_Anaerotruncus_colihominis	1.96e-08	rs62043854	15	55914424	chr15_55914424	Comamonadaceae	T	A	-0.5336	0.2011	0.005522
Wang et al. 2016	rs986417	14	60858761	k_Bacteria|p_Firmicutes|c_Negativicutes|o_Selenomonadales|f_Acidaminococcaceae	2.63e-09	rs986417	14	60392043	chr14_60392043	Leuconostoc_lactis	C	T	0.5789	2.78	0.005635
Rothschild et al., 2018	rs78649755	15	56209872	k_Bacteria|p_Firmicutes|c_Clostridia|o_Clostridiales|f_Ruminococcaceae|g_Anaerotruncus|s_Anaerotruncus_colihominis	9.86e-09	rs78649755	15	55917674	chr15_55917674	Yersinia_pseudotuberculosis	G	A	0.4843	0.1911	0.00584
Xu, Fengzhe, et al.2020	rs62235438	21	41262545	g_Granulicatella	3.749e-08	rs62235438	21	39890620	chr21:39890620	s_Lactobacillus_amylovorus	C	T	-0.7474	-2.748	0.005988
Rothschild et al., 2018	rs62043847	15	56203250	k_Bacteria|p_Firmicutes|c_Clostridia|o_Clostridiales|f_Ruminococcaceae|g_Anaerotruncus|s_Anaerotruncus_colihominis	1.96e-08	rs62043847	15	55911052	chr15_55911052	Delftia	T	C	-0.7346	-2.963	0.006103
Xu, Fengzhe, et al.2020	rs10957998	8	81978867	o_Enterobacteriales	1.69795e-08	rs10957998	8	81066632	chr8:81066632	s_Fusobacterium_periodonticum	C	T	0.3637	-2.74	0.006144
Wang et al. 2016	rs10928827	2	129457798	k_Bacteria|p_Firmicutes|c_Bacilli|o_Lactobacillales	1.02e-08	rs10928827	2	128700224	chr2_128700224	Bacteroides_caccae	A	G	0.1812	2.723	0.006538
Turpin et al. 2016	rs1394174	3	1261480	k_Bacteria|p_Firmicutes|c_Clostridia|o_Clostridiales|f_Ruminococcaceae|g_Faecalibacterium	6.44e-09	rs1394174	3	1219796	chr3_1219796	Desulfobulbus	G	A	0.5499	3.048	0.006579
Rothschild et al., 2018	rs139431915	15	56117015	k_Bacteria|p_Firmicutes|c_Clostridia|o_Clostridiales|f_Ruminococcaceae|g_Anaerotruncus|s_Anaerotruncus_colihominis	2.11e-08	rs139431915	15	55824817	chr15_55824817	Abiotrophia	T	C	0.4702	0.1936	0.006802
Rothschild et al., 2018	rs62046605	15	56117189	k_Bacteria|p_Firmicutes|c_Clostridia|o_Clostridiales|f_Ruminococcaceae|g_Anaerotruncus|s_Anaerotruncus_colihominis	2.11e-08	rs62046605	15	55824991	chr15_55824991	Abiotrophia	T	G	0.4702	0.1936	0.006802
Turpin et al. 2016	rs13081014	3	29561962	k_Bacteria|p_Proteobacteria|c_Gammaproteobacteria|o_Pasteurellales|f_Pasteurellaceae|g_Aggregatibacter	4.97e-08	rs13081014	3	29520471	chr3_29520471	Peptostreptococcus_stomatis	A	G	0.3237	0.1191	0.007131
Xu, Fengzhe, et al.2020	rs148778206	1	4753545	c_Clostridia	8.99745e-09	rs148778206	1	4693485	chr1:4693485	s_Anaerococcus_prevotii	C	T	0.905	2.687	0.00722
Rothschild et al., 2018	rs17238482	15	56154942	k_Bacteria|p_Firmicutes|c_Clostridia|o_Clostridiales|f_Ruminococcaceae|g_Anaerotruncus|s_Anaerotruncus_colihominis	4.98e-08	rs17238482	15	55862744	chr15_55862744	Yersinia_pseudotuberculosis	T	C	0.5264	0.1902	0.007247
Rothschild et al., 2018	rs9518446	13	102214440	k_Bacteria|p_Firmicutes|c_Erysipelotrichia|o_Erysipelotrichales|f_Erysipelotrichaceae|g_Erysipelotrichaceae_noname|s_Clostridium_innocuum	3.64e-08	rs9518446	13	101562089	chr13_101562089	Succinatimonas_hippei	G	C	0.1173	0.1628	0.007265
Rothschild et al., 2018	rs1018964	5	11175919	k_Bacteria|p_Bacteroidetes|c_Bacteroidia|o_Bacteroidales|f_Rikenellaceae|g_Alistipes|s_Alistipes_senegalensis	4.44e-08	rs1018964	5	11175807	chr5_11175807	Enterococcus_gallinarum	G	T	0.444	2.678	0.007417
Rothschild et al., 2018	rs2023914	5	11177084	k_Bacteria|p_Bacteroidetes|c_Bacteroidia|o_Bacteroidales|f_Rikenellaceae|g_Alistipes|s_Alistipes_senegalensis	4.47e-08	rs2023914	5	11176972	chr5_11176972	Enterococcus_gallinarum	C	T	0.444	2.678	0.007417
Rothschild et al., 2018	rs62046648	15	56135864	k_Bacteria|p_Firmicutes|c_Clostridia|o_Clostridiales|f_Ruminococcaceae|g_Anaerotruncus|s_Anaerotruncus_colihominis	3.51e-08	rs62046648	15	55843666	chr15_55843666	Comamonadaceae	A	G	-0.5454	0.2015	0.007486
Rothschild et al., 2018	rs62043760	15	56144848	k_Bacteria|p_Firmicutes|c_Clostridia|o_Clostridiales|f_Ruminococcaceae|g_Anaerotruncus|s_Anaerotruncus_colihominis	4.98e-08	rs62043760	15	55852650	chr15_55852650	Comamonadaceae	T	C	-0.5713	0.202	0.007544
Turpin et al. 2016	rs6666120	1	18103049	k_Archaea|p_Euryarchaeota|c_Methanobacteria|o_Methanobacteriales|f_Methanobacteriaceae|g_Methanobrevibacter	1.23e-08	rs6666120	1	17776554	chr1_17776554	Streptococcus_pseudoporcinus	G	A	-0.2262	0.1617	0.007855
Bonder et al. 2016	rs12137699	1	116209762	k_Bacteria|p_Proteobacteria|c_Betaproteobacteria|o_Burkholderiales|f_Sutterellaceae	4.51e-08	rs12137699	1	115667141	chr1_115667141	Parabacteroides	C	T	-0.2728	-3.184	0.008214
Wang et al. 2016	rs1009634	12	4779313	k_Bacteria|p_Proteobacteria|c_Gammaproteobacteria|o_Enterobacteriales|f_Enterobacteriaceae	7.12e-09	rs1009634	12	4670147	chr12_4670147	Lactobacillus_vaginalis	A	G	0.3766	0.162	0.008398
Rothschild et al., 2018	rs55782406	15	56138033	k_Bacteria|p_Firmicutes|c_Clostridia|o_Clostridiales|f_Ruminococcaceae|g_Anaerotruncus|s_Anaerotruncus_colihominis	4.69e-08	rs55782406	15	55845835	chr15_55845835	Comamonadaceae	C	G	-0.5577	0.2012	0.00868
Rothschild et al., 2018	rs62046650	15	56139961	k_Bacteria|p_Firmicutes|c_Clostridia|o_Clostridiales|f_Ruminococcaceae|g_Anaerotruncus|s_Anaerotruncus_colihominis	4.69e-08	rs62046650	15	55847763	chr15_55847763	Comamonadaceae	A	G	-0.5577	0.2012	0.00868
Wang et al. 2016	rs249733	5	141887906	k_Bacteria|p_Proteobacteria|c_Gammaproteobacteria|o_Enterobacteriales|f_Enterobacteriaceae	4.74e-10	rs249733	5	142508341	chr5_142508341	Rhodospirillaceae	T	C	0.6526	0.1967	0.00902
Turpin et al. 2016	chr6:23943584:I	6	23943584	k_Bacteria|p_Proteobacteria|c_Gammaproteobacteria|o_Pasteurellales|f_Pasteurellaceae|g_Aggregatibacter	1.77e-08	chr6:23943584:I	6	23943356	chr6_23943356	Dichelobacter	T	TTCA	-0.198	0.1287	0.00903
Turpin et al. 2016	rs10058249	5	107323372	k_Bacteria|p_Firmicutes|c_Clostridia|o_Clostridiales|f_Lachnospiraceae|g_Roseburia	3.65e-09	rs10058249	5	107987671	chr5_107987671	Streptococcus_equi	A	G	0.6781	0.2027	0.009195
Rothschild et al., 2018	rs6894458	5	11174636	k_Bacteria|p_Bacteroidetes|c_Bacteroidia|o_Bacteroidales|f_Rikenellaceae|g_Alistipes|s_Alistipes_senegalensis	1.56e-08	rs6894458	5	11174524	chr5_11174524	Enterococcus_gallinarum	T	A	0.4324	2.601	0.009295
Bonder et al. 2016	rs1230666	1	114173410	k_Bacteria|p_Actinobacteria|c_Actinobacteria|o_Coriobacteriales|f_Coriobacteriaceae|g_Eggerthella	4.58e-06	rs1230666	1	113630788	chr1_113630788	#N/A
Bonder et al. 2016	rs16913594	11	87905990	k_Bacteria|p_Bacteroidetes|c_Bacteroidia|o_Bacteroidales|f_Bacteroidaceae|g_Bacteroides|s_Bacteroides_xylanisolvens	2.43e-09	rs16913594	11	88172822	chr11_88172822	#N/A
Bonder et al. 2016	rs17115310	11	113157283	k_Bacteria|p_Firmicutes|c_Negativicutes|o_Selenomonadales|f_Acidaminococcaceae	3.18e-08	rs17115310	11	113286561	chr11_113286561	#N/A
Bonder et al. 2016	rs570165	11	125939872	k_Bacteria|p_Firmicutes	1.92e-06	rs570165	11	126069977	chr11_126069977	#N/A
Bonder et al. 2016	rs571753	11	125939993	k_Bacteria|p_Firmicutes	1.58e-06	rs571753	11	126070098	chr11_126070098	#N/A
Bonder et al. 2016, Goodrich et al. 2016	rs4988235	2	136608646	k_Bacteria|p_Actinobacteria|c_Actinobacteria|o_Bifidobacteriales|f_Bifidobacteriaceae|g_Bifidobacterium	3.45E-08,4E-05	rs4988235	2	135851076	chr2_135851076	#N/A
Rothschild et al., 2018	rs10115898	9	121990314	k_Bacteria|p_Firmicutes|c_Bacilli|o_Lactobacillales|f_Streptococcaceae|g_Streptococcus|s_Streptococcus_mutans	3.44e-08	rs10115898	9	119228036	chr9_119228036	#N/A
Rothschild et al., 2018	rs10118514	9	121990168	k_Bacteria|p_Firmicutes|c_Bacilli|o_Lactobacillales|f_Streptococcaceae|g_Streptococcus|s_Streptococcus_mutans	3.44e-08	rs10118514	9	119227890	chr9_119227890	#N/A
Rothschild et al., 2018	rs10120273	9	121988363	k_Bacteria|p_Firmicutes|c_Bacilli|o_Lactobacillales|f_Streptococcaceae|g_Streptococcus|s_Streptococcus_mutans	3.44e-08	rs10120273	9	119226085	chr9_119226085	#N/A
Rothschild et al., 2018	rs10125794	9	121988200	k_Bacteria|p_Firmicutes|c_Bacilli|o_Lactobacillales|f_Streptococcaceae|g_Streptococcus|s_Streptococcus_mutans	3.44e-08	rs10125794	9	119225922	chr9_119225922	#N/A
Rothschild et al., 2018	rs10883663	10	103367256	k_Bacteria|p_Bacteroidetes|c_Bacteroidia|o_Bacteroidales|f_Porphyromonadaceae|g_Odoribacter|s_Odoribacter_laneus	4.23e-08	rs10883663	10	101607499	chr10_101607499	#N/A
Rothschild et al., 2018	rs10984449	9	121988528	k_Bacteria|p_Firmicutes|c_Bacilli|o_Lactobacillales|f_Streptococcaceae|g_Streptococcus|s_Streptococcus_mutans	3.44e-08	rs10984449	9	119226250	chr9_119226250	#N/A
Rothschild et al., 2018	rs111321585	11	11693438	k_Viruses|p_Viruses_noname|c_Viruses_noname|o_Caudovirales|f_Siphoviridae|g_Siphoviridae_noname|s_Lactococcus_phage_P680	3.54e-08	rs111321585	11	11671891	chr11_11671891	#N/A
Rothschild et al., 2018	rs11191055	10	103354182	k_Bacteria|p_Bacteroidetes|c_Bacteroidia|o_Bacteroidales|f_Porphyromonadaceae|g_Odoribacter|s_Odoribacter_laneus	4.28e-08	rs11191055	10	101594425	chr10_101594425	#N/A
Rothschild et al., 2018	rs112189232	12	125077411	k_Bacteria|p_Firmicutes|c_Clostridia|o_Clostridiales|f_Clostridiaceae|g_Clostridium|s_Clostridium_hathewayi	2e-08	rs112189232	12	124592865	chr12_124592865	#N/A
Rothschild et al., 2018	rs11229282	11	57976907	k_Bacteria|p_Bacteroidetes|c_Bacteroidia|o_Bacteroidales|f_Bacteroidaceae|g_Bacteroides|s_Bacteroides_caccae	4.41e-08	rs11229282	11	58209435	chr11_58209435	#N/A
Rothschild et al., 2018	rs11229285	11	57978198	k_Bacteria|p_Bacteroidetes|c_Bacteroidia|o_Bacteroidales|f_Bacteroidaceae|g_Bacteroides|s_Bacteroides_caccae	3.76e-08	rs11229285	11	58210726	chr11_58210726	#N/A
Rothschild et al., 2018	rs113180003	11	57981190	k_Bacteria|p_Bacteroidetes|c_Bacteroidia|o_Bacteroidales|f_Bacteroidaceae|g_Bacteroides|s_Bacteroides_caccae	3.76e-08	rs113180003	11	58213718	chr11_58213718	#N/A
Rothschild et al., 2018	rs11369277	16	75033167	k_Bacteria|p_Firmicutes|c_Clostridia|o_Clostridiales|f_Ruminococcaceae|g_Anaerotruncus|s_Anaerotruncus_colihominis	3.42e-08	rs11369277	16	74999269	chr16_74999269	#N/A
Rothschild et al., 2018	rs12263235	10	103353439	k_Bacteria|p_Bacteroidetes|c_Bacteroidia|o_Bacteroidales|f_Porphyromonadaceae|g_Odoribacter|s_Odoribacter_laneus	4.28e-08	rs12263235	10	101593682	chr10_101593682	#N/A
Rothschild et al., 2018	rs12365342	11	57987393	k_Bacteria|p_Bacteroidetes|c_Bacteroidia|o_Bacteroidales|f_Bacteroidaceae|g_Bacteroides|s_Bacteroides_caccae	3.42e-08	rs12365342	11	58219921	chr11_58219921	#N/A
Rothschild et al., 2018	rs12787110	11	57981640	k_Bacteria|p_Bacteroidetes|c_Bacteroidia|o_Bacteroidales|f_Bacteroidaceae|g_Bacteroides|s_Bacteroides_caccae	3.76e-08	rs12787110	11	58214168	chr11_58214168	#N/A
Rothschild et al., 2018	rs12802883	11	57983571	k_Bacteria|p_Bacteroidetes|c_Bacteroidia|o_Bacteroidales|f_Bacteroidaceae|g_Bacteroides|s_Bacteroides_caccae	3.76e-08	rs12802883	11	58216099	chr11_58216099	#N/A
Rothschild et al., 2018	rs1442786	15	71536674	k_Bacteria|p_Firmicutes|c_Clostridia|o_Clostridiales|f_Lachnospiraceae|g_Roseburia|s_Roseburia_inulinivorans	4.42e-08	rs1442786	15	71244335	chr15_71244335	#N/A
Rothschild et al., 2018	rs149488075	10	103353935	k_Bacteria|p_Bacteroidetes|c_Bacteroidia|o_Bacteroidales|f_Porphyromonadaceae|g_Odoribacter|s_Odoribacter_laneus	4.28e-08	rs149488075	10	101594178	chr10_101594178	#N/A
Rothschild et al., 2018	rs17386037	9	121985840	k_Bacteria|p_Firmicutes|c_Bacilli|o_Lactobacillales|f_Streptococcaceae|g_Streptococcus|s_Streptococcus_mutans	3.44e-08	rs17386037	9	119223562	chr9_119223562	#N/A
Rothschild et al., 2018	rs17386224	9	121991951	k_Bacteria|p_Firmicutes|c_Bacilli|o_Lactobacillales|f_Streptococcaceae|g_Streptococcus|s_Streptococcus_mutans	3.44e-08	rs17386224	9	119229673	chr9_119229673	#N/A
Rothschild et al., 2018	rs17466720	2	199211815	k_Bacteria|p_Bacteroidetes|c_Bacteroidia|o_Bacteroidales|f_Rikenellaceae|g_Alistipes|s_Alistipes_putredinis	9.19e-09	rs17466720	2	198347091	chr2_198347091	#N/A
Rothschild et al., 2018	rs2829490	21	26339705	k_Bacteria|p_Firmicutes|c_Bacilli|o_Lactobacillales|f_Enterococcaceae|g_Enterococcus|s_Enterococcus_faecium	2.29e-08	rs2829490	21	24967391	chr21_24967391	#N/A
Rothschild et al., 2018	rs2829492	21	26340089	k_Bacteria|p_Firmicutes|c_Bacilli|o_Lactobacillales|f_Enterococcaceae|g_Enterococcus|s_Enterococcus_faecium	1.85e-08	rs2829492	21	24967775	chr21_24967775	#N/A
Rothschild et al., 2018	rs28402828	9	121985920	k_Bacteria|p_Firmicutes|c_Bacilli|o_Lactobacillales|f_Streptococcaceae|g_Streptococcus|s_Streptococcus_mutans	3.44e-08	rs28402828	9	119223642	chr9_119223642	#N/A
Rothschild et al., 2018	rs28492782	9	121985477	k_Bacteria|p_Firmicutes|c_Bacilli|o_Lactobacillales|f_Streptococcaceae|g_Streptococcus|s_Streptococcus_mutans	3.44e-08	rs28492782	9	119223199	chr9_119223199	#N/A
Rothschild et al., 2018	rs2905501	11	60839578	k_Bacteria|p_Bacteroidetes|c_Bacteroidia|o_Bacteroidales|f_Bacteroidaceae|g_Bacteroides|s_Bacteroides_dorei	4.01e-08	rs2905501	11	61072106	chr11_61072106	#N/A
Rothschild et al., 2018	rs2970557	1	209378902	k_Bacteria|p_Firmicutes|c_Clostridia|o_Clostridiales|f_Clostridiales_noname|g_Pseudoflavonifractor|s_Pseudoflavonifractor_capillosus	3.89e-08	rs2970557	1	209205557	chr1_209205557	#N/A
Rothschild et al., 2018	rs36093527	2	3299159	k_Bacteria|p_Actinobacteria|c_Actinobacteria|o_Bifidobacteriales|f_Bifidobacteriaceae|g_Bifidobacterium|s_Bifidobacterium_catenulatum	3.61e-08	rs36093527	2	3295388	chr2_3295388	#N/A
Rothschild et al., 2018	rs3924011	10	103352698	k_Bacteria|p_Bacteroidetes|c_Bacteroidia|o_Bacteroidales|f_Porphyromonadaceae|g_Odoribacter|s_Odoribacter_laneus	1.97e-08	rs3924011	10	101592941	chr10_101592941	#N/A
Rothschild et al., 2018	rs4854172	2	3299336	k_Bacteria|p_Actinobacteria|c_Actinobacteria|o_Bifidobacteriales|f_Bifidobacteriaceae|g_Bifidobacterium|s_Bifidobacterium_catenulatum	3.2e-08	rs4854172	2	3295565	chr2_3295565	#N/A
Rothschild et al., 2018	rs62121498	2	3291004	k_Bacteria|p_Actinobacteria|c_Actinobacteria|o_Bifidobacteriales|f_Bifidobacteriaceae|g_Bifidobacterium|s_Bifidobacterium_catenulatum	2.89e-08	rs62121498	2	3287233	chr2_3287233	#N/A
Rothschild et al., 2018	rs6434968	2	199212605	k_Bacteria|p_Bacteroidetes|c_Bacteroidia|o_Bacteroidales|f_Rikenellaceae|g_Alistipes|s_Alistipes_putredinis	9.19e-09	rs6434968	2	198347881	chr2_198347881	#N/A
Rothschild et al., 2018	rs6715781	2	206000724	k_Bacteria|p_Firmicutes|c_Bacilli|o_Lactobacillales|f_Streptococcaceae|g_Streptococcus|s_Streptococcus_mutans	4.27e-08	rs6715781	2	205136000	chr2_205136000	#N/A
Rothschild et al., 2018	rs67311245	11	57986029	k_Bacteria|p_Bacteroidetes|c_Bacteroidia|o_Bacteroidales|f_Bacteroidaceae|g_Bacteroides|s_Bacteroides_caccae	3.76e-08	rs67311245	11	58218557	chr11_58218557	#N/A
Rothschild et al., 2018	rs6916598	6	16746165	k_Bacteria|p_Firmicutes|c_Clostridia|o_Clostridiales|f_Ruminococcaceae|g_Ruminococcus	2.09e-08	rs6916598	6	16745934	chr6_16745934	#N/A
Rothschild et al., 2018	rs71281598	10	24162609	k_Bacteria|p_Bacteroidetes|c_Bacteroidia|o_Bacteroidales|f_Prevotellaceae|g_Prevotella|s_Prevotella_bivia	1.66e-09	rs71281598	10	23873683	chr10_23873683	#N/A
Rothschild et al., 2018	rs7466051	9	21775681	k_Bacteria|p_Firmicutes|c_Clostridia|o_Clostridiales|f_Lachnospiraceae|g_Lachnospiraceae_noname|s_Lachnospiraceae_bacterium_3_1_57FAA_CT1	2.98e-08	rs7466051	9	21775682	chr9_21775682	#N/A
Rothschild et al., 2018	rs7571098	2	199211122	k_Bacteria|p_Bacteroidetes|c_Bacteroidia|o_Bacteroidales|f_Rikenellaceae|g_Alistipes|s_Alistipes_putredinis	1.78e-08	rs7571098	2	198346398	chr2_198346398	#N/A
Rothschild et al., 2018	rs75814047	5	81026866	k_Bacteria|p_Firmicutes|c_Clostridia|o_Clostridiales|f_Lachnospiraceae|g_Roseburia|s_Roseburia_inulinivorans	3.23e-08	rs75814047	5	81731047	chr5_81731047	#N/A
Rothschild et al., 2018	rs7597949	2	199211496	k_Bacteria|p_Bacteroidetes|c_Bacteroidia|o_Bacteroidales|f_Rikenellaceae|g_Alistipes|s_Alistipes_putredinis	9.19e-09	rs7597949	2	198346772	chr2_198346772	#N/A
Rothschild et al., 2018	rs7652222	3	173398007	k_Bacteria|p_Firmicutes|c_Bacilli|o_Lactobacillales|f_Carnobacteriaceae|g_Granulicatella	3.82e-08	rs7652222	3	173680217	chr3_173680217	#N/A
Rothschild et al., 2018	rs76958526	18	48099057	k_Bacteria|p_Firmicutes|c_Erysipelotrichia|o_Erysipelotrichales|f_Erysipelotrichaceae|g_Erysipelotrichaceae_noname|s_Erysipelotrichaceae_bacterium_21_3	2.42e-08	rs76958526	18	50572687	chr18_50572687	#N/A
Rothschild et al., 2018	rs77925376	5	81024924	k_Bacteria|p_Firmicutes|c_Clostridia|o_Clostridiales|f_Lachnospiraceae|g_Roseburia|s_Roseburia_inulinivorans	4.32e-08	rs77925376	5	81729105	chr5_81729105	#N/A
Rothschild et al., 2018	rs7853632	9	121987382	k_Bacteria|p_Firmicutes|c_Bacilli|o_Lactobacillales|f_Streptococcaceae|g_Streptococcus|s_Streptococcus_mutans	3.44e-08	rs7853632	9	119225104	chr9_119225104	#N/A
Rothschild et al., 2018	rs7911663	10	103354672	k_Bacteria|p_Bacteroidetes|c_Bacteroidia|o_Bacteroidales|f_Porphyromonadaceae|g_Odoribacter|s_Odoribacter_laneus	4.28e-08	rs7911663	10	101594915	chr10_101594915	#N/A
Rothschild et al., 2018	rs79190501	2	206004550	k_Bacteria|p_Firmicutes|c_Bacilli|o_Lactobacillales|f_Streptococcaceae|g_Streptococcus|s_Streptococcus_mutans	3.33e-09	rs79190501	2	205139826	chr2_205139826	#N/A
Rothschild et al., 2018	rs79200750	18	48034015	k_Bacteria|p_Firmicutes|c_Erysipelotrichia|o_Erysipelotrichales|f_Erysipelotrichaceae|g_Erysipelotrichaceae_noname|s_Erysipelotrichaceae_bacterium_21_3	1.27e-08	rs79200750	18	50507645	chr18_50507645	#N/A
Rothschild et al., 2018	rs79396416	16	88624405	k_Bacteria|p_Bacteroidetes|c_Bacteroidia|o_Bacteroidales|f_Bacteroidaceae|g_Bacteroides|s_Bacteroides_coprocola	5.38e-10	rs79396416	16	88557997	chr16_88557997	#N/A
Rothschild et al., 2018	rs79919692	18	48011051	k_Bacteria|p_Firmicutes|c_Erysipelotrichia|o_Erysipelotrichales|f_Erysipelotrichaceae|g_Erysipelotrichaceae_noname|s_Erysipelotrichaceae_bacterium_21_3	1.27e-08	rs79919692	18	50484681	chr18_50484681	#N/A
Rothschild et al., 2018	rs886872	2	199213929	k_Bacteria|p_Bacteroidetes|c_Bacteroidia|o_Bacteroidales|f_Rikenellaceae|g_Alistipes|s_Alistipes_putredinis	1.83e-08	rs886872	2	198349205	chr2_198349205	#N/A
Rothschild et al., 2018	rs9973896	2	79926942	k_Bacteria|p_Firmicutes|c_Bacilli|o_Lactobacillales|f_Enterococcaceae|g_Enterococcus|s_Enterococcus_faecium	4.98e-08	rs9973896	2	79699816	chr2_79699816	#N/A
Rothschild et al., 2018	rs9984253	21	26338997	k_Bacteria|p_Firmicutes|c_Bacilli|o_Lactobacillales|f_Enterococcaceae|g_Enterococcus|s_Enterococcus_faecium	4.91e-09	rs9984253	21	24966683	chr21_24966683	#N/A
Goodrich et al. 2016	rs10055309	5	168430327	k_Bacteria|p_Firmicutes|c_Clostridia|o_Clostridiales|f_Clostridiaceae	1.2e-08	rs10055309	5	169003322	chr5_169003322	#N/A
Goodrich et al. 2016	rs6730157	2	135907088	k_Bacteria|p_Actinobacteria|c_Actinobacteria|o_Bifidobacteriales|f_Bifidobacteriaceae|g_Bifidobacterium	<0.001	rs6730157	2	135149518	chr2_135149518	#N/A
Turpin et al. 2016	chr1:60346014:D	1	60346014	k_Bacteria|p_Firmicutes|c_Bacilli|o_Lactobacillales|f_Lactobacillaceae|g_Lactobacillus	6.44e-09	chr1:60346014:D	1	59880342	chr1_59880342	#N/A
Turpin et al. 2016	chr12:13622839:D	12	13622839	k_Bacteria|p_Firmicutes|c_Bacilli|o_Lactobacillales|f_Leuconostocaceae|g_Weissella	2.77e-06	chr12:13622839:D	12	13469905	chr12_13469905	#N/A
Turpin et al. 2016	chr7:96414393	7	96414393	k_Bacteria|p_Bacteroidetes|c_Bacteroidia|o_Bacteroidales|f_.Odoribacteraceae	2.93e-08	chr7:96414393	7	96785081	chr7_96785081	#N/A
Turpin et al. 2016	chr8:39933549:I	8	39933549	k_Bacteria|p_Proteobacteria|c_Deltaproteobacteria	4.79e-08	chr8:39933549:I	8	40076030	chr8_40076030	#N/A
Turpin et al. 2016	rs10202734	2	130199082	k_Bacteria|p_Actinobacteria|c_Actinobacteria|o_Coriobacteriales|f_Coriobacteriaceae|g_Slackia	2.82e-10	rs10202734	2	129441509	chr2_129441509	#N/A
Turpin et al. 2016	rs10818073	9	120467576	k_Bacteria|p_Firmicutes|c_Clostridia|o_SHA.98	2.56e-08	rs10818073	9	117705298	chr9_117705298	#N/A
Turpin et al. 2016	rs111870934	2	128648546	k_Bacteria|p_Lentisphaerae	5.32e-11	rs111870934	2	127890972	chr2_127890972	#N/A
Turpin et al. 2016	rs112294212	9	116185117	k_Bacteria|p_Firmicutes|c_Erysipelotrichi|o_Erysipelotrichales|f_Erysipelotrichaceae|g_Clostridium	8.39e-09	rs112294212	9	113422837	chr9_113422837	#N/A
Turpin et al. 2016	rs113045860	5	160455937	k_Bacteria|p_Actinobacteria|c_Actinobacteria|o_Actinomycetales|f_Micrococcaceae	2.29e-10	rs113045860	5	161028930	chr5_161028930	#N/A
Turpin et al. 2016	rs11608507	12	84247859	k_Bacteria|p_Firmicutes|c_Clostridia|o_Clostridiales|f_Veillonellaceae|g_Megamonas	3.25e-08	rs11608507	12	83854080	chr12_83854080	#N/A
Turpin et al. 2016	rs12457158	18	25848516	k_Bacteria|p_Proteobacteria|c_Deltaproteobacteria|o_Desulfovibrionales|f_Desulfovibrionaceae|g_Desulfovibrio	2.53e-09	rs12457158	18	28268552	chr18_28268552	#N/A
Turpin et al. 2016	rs13100905	3	111964548	k_Bacteria|p_Firmicutes|c_Clostridia|o_Clostridiales|f_Lachnospiraceae|g_Pseudobutyrivibrio	1.73e-08	rs13100905	3	112245701	chr3_112245701	#N/A
Turpin et al. 2016	rs13249293	8	64277954	k_Bacteria|p_Proteobacteria|c_Deltaproteobacteria|o_Desulfovibrionales|f_Desulfovibrionaceae|g_Desulfovibrio	9.19e-10	rs13249293	8	63365396	chr8_63365396	#N/A
Turpin et al. 2016	rs16901246	5	11089822	k_Bacteria|p_Bacteroidetes|c_Bacteroidia|o_Bacteroidales|f_Barnesiellaceae	5.34e-11	rs16901246	5	11089710	chr5_11089710	#N/A
Turpin et al. 2016	rs17739409	7	21281203	k_Bacteria|p_Firmicutes|c_Negativicutes|o_Selenomonadales|f_Acidaminococcaceae|g_Acidaminococcus	1.14e-09	rs17739409	7	21241584	chr7_21241584	#N/A
Turpin et al. 2016	rs1800694	22	38219943	k_Bacteria|p_Lentisphaerae	5.93e-08	rs1800694	22	37823936	chr22_37823936	#N/A
Turpin et al. 2016	rs28473221	18	76714322	k_Bacteria|p_Firmicutes|c_Erysipelotrichi|o_Erysipelotrichales|f_Erysipelotrichaceae|g_Eubacterium	9.28e-09	rs28473221	18	78954322	chr18_78954322	#N/A
Turpin et al. 2016	rs35197943	21	24749215	k_Bacteria|p_Firmicutes|c_Clostridia|o_Clostridiales|f_Lachnospiraceae|g_Pseudobutyrivibrio	2.15e-08	rs35197943	21	23376893	chr21_23376893	#N/A
Turpin et al. 2016	rs41269155	1	16265904	k_Bacteria|p_Firmicutes|c_Negativicutes|o_Selenomonadales|f_Acidaminococcaceae|g_Acidaminococcus	2.57e-12	rs41269155	1	15939409	chr1_15939409	#N/A
Turpin et al. 2016	rs55987656	1	198157740	k_Bacteria|p_Firmicutes|c_Clostridia|o_Clostridiales|f_Clostridiales_Family_XIII_Incertae_Sedis|g_Mogibacterium	6.33e-07	rs55987656	1	198188610	chr1_198188610	#N/A
Turpin et al. 2016	rs62171178	2	170657022	k_Bacteria|p_Bacteroidetes|c_Bacteroidia|o_Bacteroidales|f_Rikenellaceae	3.23e-10	rs62171178	2	169800512	chr2_169800512	#N/A
Turpin et al. 2016	rs6534322	4	122695318	k_Bacteria|p_Proteobacteria|c_Gammaproteobacteria|o_Pseudomonadales|f_Moraxellaceae|g_Acinetobacter	3.47e-09	rs6534322	4	121774163	chr4_121774163	#N/A
Turpin et al. 2016	rs6683259	1	58670059	k_Bacteria|p_Firmicutes|c_Clostridia|o_Clostridiales|f_Veillonellaceae|g_Megamonas	5.28e-09	rs6683259	1	58204387	chr1_58204387	#N/A
Turpin et al. 2016	rs9541094	13	67967187	k_Bacteria|p_Lentisphaerae	3.07e-08	rs9541094	13	67393055	chr13_67393055	#N/A
Wang et al. 2016	rs11724031	4	77462778	k_Bacteria|p_Bacteroidetes|c_Bacteroidia|o_Bacteroidales|f_Marinilabiliaceae	2.44e-10	rs11724031	4	76541625	chr4_76541625	#N/A
Wang et al. 2016	rs11915634	3	1492049	k_Bacteria|p_Bacteroidetes|c_Bacteroidia|o_Bacteroidales|f_Marinilabiliaceae	2.99e-10	rs11915634	3	1450365	chr3_1450365	#N/A
Wang et al. 2016	rs13096731	3	58049639	k_Bacteria|p_Proteobacteria|c_Gammaproteobacteria|o_Enterobacteriales|f_Enterobacteriaceae|g_Escherichia	2.55e-08	rs13096731	3	58063912	chr3_58063912	#N/A
Wang et al. 2016	rs17421787	4	131499569	k_Bacteria|p_Firmicutes|c_Erysipelotrichia|o_Erysipelotrichales|f_Erysipelotrichaceae	3.6e-08	rs17421787	4	130578414	chr4_130578414	#N/A
Wang et al. 2016	rs2318350	8	139927016	k_Bacteria|p_Proteobacteria|c_Gammaproteobacteria|o_Enterobacteriales|f_Enterobacteriaceae	3.65e-09	rs2318350	8	138914773	chr8_138914773	#N/A
Wang et al. 2016	rs62295801	3	163037447	k_Bacteria|p_Firmicutes|c_Bacilli|o_Lactobacillales	5.32e-10	rs62295801	3	163319659	chr3_163319659	#N/A
Wang et al. 2016	rs79387448	2	103215410	k_Bacteria|p_Firmicutes|c_Clostridia|o_Clostridiales|f_Lachnospiraceae|g_Blautia	7.68e-11	rs79387448	2	102598951	chr2_102598951	#N/A
Rothschild et al., 2018	rs72247541	10	24153001	k_Bacteria|p_Bacteroidetes|c_Bacteroidia|o_Bacteroidales|f_Prevotellaceae|g_Prevotella|s_Prevotella_bivia	4.69e-09	rs7224754	NA	NA	NA	#N/A
Xu, Fengzhe, et al.2020	rs536828349	8	81978867	g_Enterobacteriaceae_undefined	5.79787e-09	rs536828349	8	81066632	chr8:81066632	#N/A
Xu, Fengzhe, et al.2020	rs7849185	9	31161654	s_Desulfovibrio_d168	4.161e-08	rs7849185	9	31161656	chr9:31161656	#N/A

## Sheet: S8
S8. List of tested taxa, and whether their abundance were processed as continuous variable in a linear model or dichotomized variable in a logistic mdel when testing association analysis with all taxa
Taxa	phenotype variable type（continuous in a linear model or dichotomized in a logistic model）	mean relative abundances	number of non-zeros	frequency of occurrence in all individuals
p_Bacteroidetes	Continuous	0.509702	618	1
p_Fusobacteria	Continuous	0.00314006	618	1
p_Actinobacteria	Continuous	0.0013007	618	1
p_Proteobacteria	Continuous	0.0279496	618	1
p_Firmicutes	Continuous	0.11222	618	1
p_Verrucomicrobia	Continuous	0.00123934	615	0.995146
p_Lentisphaerae	Continuous	0.000151038	609	0.985437
p_Spirochaetes	Continuous	6.57519e-06	606	0.980583
c_Deltaproteobacteria	Continuous	0.00280642	618	1
c_Fusobacteriia	Continuous	0.00293744	618	1
c_Erysipelotrichia	Continuous	0.000884515	618	1
c_Epsilonproteobacteria	Continuous	0.000109497	618	1
c_Bacteroidia	Continuous	0.488628	618	1
c_Betaproteobacteria	Continuous	0.00430301	618	1
c_Negativicutes	Continuous	0.00209282	618	1
c_Actinobacteria	Continuous	0.00126223	618	1
c_Clostridia	Continuous	0.0893815	618	1
c_Bacilli	Continuous	0.0011892	618	1
c_Gammaproteobacteria	Continuous	0.0198803	618	1
c_Flavobacteriia	Continuous	0.00176312	618	1
c_Spirochaetia	Continuous	5.05252e-06	616	0.996764
c_Verrucomicrobiae	Continuous	0.00116967	613	0.991909
c_Alphaproteobacteria	Continuous	4.02731e-05	609	0.985437
o_Burkholderiales	Continuous	0.00429719	618	1
o_Erysipelotrichales	Continuous	0.000884515	618	1
o_Clostridiales	Continuous	0.0893815	618	1
o_Campylobacterales	Continuous	0.000109497	618	1
o_Desulfovibrionales	Continuous	0.00280636	618	1
o_Flavobacteriales	Continuous	0.00176312	618	1
o_Fusobacteriales	Continuous	0.00293744	618	1
o_Pasteurellales	Continuous	0.0011101	618	1
o_Selenomonadales	Continuous	0.00209282	618	1
o_Lactobacillales	Continuous	0.00117374	618	1
o_Enterobacteriales	Continuous	0.0187388	618	1
o_Bifidobacteriales	Continuous	0.000917396	618	1
o_Coriobacteriales	Continuous	0.000334169	618	1
o_Actinomycetales	Continuous	1.06673e-05	618	1
o_Bacteroidales	Continuous	0.488628	618	1
o_Bacillales	Continuous	1.54656e-05	618	1
o_Spirochaetales	Continuous	5.05252e-06	616	0.996764
o_Verrucomicrobiales	Continuous	0.00116967	613	0.991909
o_Neisseriales	Continuous	5.53506e-06	596	0.964401
f_Flavobacteriaceae	Continuous	0.00176312	618	1
f_Peptostreptococcaceae	Continuous	1.27346e-05	618	1
f_Lachnospiraceae	Continuous	0.0175558	618	1
f_Coriobacteriaceae	Continuous	0.000334169	618	1
f_Enterococcaceae	Continuous	0.000251517	618	1
f_Pasteurellaceae	Continuous	0.0011101	618	1
f_Prevotellaceae	Continuous	0.0748551	618	1
f_Carnobacteriaceae	Continuous	4.13351e-06	618	1
f_Veillonellaceae	Continuous	0.0010416	618	1
f_Clostridiales_noname	Continuous	0.000376932	618	1
f_Clostridiaceae	Continuous	0.00637731	618	1
f_Actinomycetaceae	Continuous	9.6144e-06	618	1
f_Porphyromonadaceae	Continuous	0.0128097	618	1
f_Burkholderiaceae	Continuous	0.000264336	618	1
f_Acidaminococcaceae	Continuous	0.00105122	618	1
f_Rikenellaceae	Continuous	0.0189822	618	1
f_Desulfovibrionaceae	Continuous	0.00280636	618	1
f_Bacteroidaceae	Continuous	0.381981	618	1
f_Erysipelotrichaceae	Continuous	0.000884515	618	1
f_Lactobacillaceae	Continuous	5.61066e-05	618	1
f_Eubacteriaceae	Continuous	0.0121803	618	1
f_Streptococcaceae	Continuous	0.000851622	618	1
f_Ruminococcaceae	Continuous	0.0527773	618	1
f_Enterobacteriaceae	Continuous	0.0187388	618	1
f_Clostridiales_Family_XI_Incertae_Sedis	Continuous	2.51828e-05	618	1
f_Bifidobacteriaceae	Continuous	0.000917396	618	1
f_Fusobacteriaceae	Continuous	0.00293743	618	1
f_Campylobacteraceae	Continuous	0.000109171	618	1
f_Sutterellaceae	Continuous	0.00395942	618	1
f_Bacillales_noname	Continuous	8.37749e-06	617	0.998382
f_Oscillospiraceae	Continuous	7.59891e-05	617	0.998382
f_Spirochaetaceae	Continuous	4.34861e-06	616	0.996764
f_Oxalobacteraceae	Continuous	6.91701e-05	614	0.993528
f_Verrucomicrobiaceae	Continuous	0.00116967	613	0.991909
f_Aerococcaceae	Continuous	6.63867e-06	609	0.985437
f_Staphylococcaceae	Continuous	4.63531e-06	603	0.975728
f_Neisseriaceae	Continuous	5.53506e-06	596	0.964401
f_Leuconostocaceae	Continuous	3.71822e-06	595	0.962783
g_Oribacterium	Continuous	1.324e-05	618	1
g_Dorea	Continuous	0.00090369	618	1
g_Burkholderia	Continuous	0.000258156	618	1
g_Anaerostipes	Continuous	3.04295e-05	618	1
g_Clostridium	Continuous	0.00624593	618	1
g_Dialister	Continuous	0.000181941	618	1
g_Fusobacterium	Continuous	0.00287691	618	1
g_Collinsella	Continuous	0.000254008	618	1
g_Blautia	Continuous	0.00551341	618	1
g_Subdoligranulum	Continuous	0.000322641	618	1
g_Phascolarctobacterium	Continuous	0.000900252	618	1
g_Veillonella	Continuous	0.000594363	618	1
g_Roseburia	Continuous	0.00867125	618	1
g_Odoribacter	Continuous	0.00395509	618	1
g_Prevotella	Continuous	0.0727048	618	1
g_Bacteroides	Continuous	0.374112	618	1
g_Anaerotruncus	Continuous	0.000463593	618	1
g_Ruminococcus	Continuous	0.00524223	618	1
g_Faecalibacterium	Continuous	0.0456615	618	1
g_Alistipes	Continuous	0.0185911	618	1
g_Lactococcus	Continuous	1.19154e-05	618	1
g_Porphyromonas	Continuous	0.000132903	618	1
g_Eggerthella	Continuous	6.828e-05	618	1
g_Streptococcus	Continuous	0.000822161	618	1
g_Pseudoflavonifractor	Continuous	0.000369167	618	1
g_Enterococcus	Continuous	0.000246335	618	1
g_Escherichia	Continuous	0.0133441	618	1
g_Sutterella	Continuous	0.00162208	618	1
g_Coprococcus	Continuous	0.00174017	618	1
g_Haemophilus	Continuous	0.00106993	618	1
g_Butyrivibrio	Continuous	0.000318473	618	1
g_Eubacterium	Continuous	0.0119272	618	1
g_Citrobacter	Continuous	0.000275515	618	1
g_Bifidobacterium	Continuous	0.000897941	618	1
g_Coprobacillus	Continuous	0.000402888	618	1
g_Capnocytophaga	Continuous	0.00172656	618	1
g_Granulicatella	Continuous	4.04835e-06	618	1
g_Bilophila	Continuous	0.00233187	618	1
g_Holdemania	Continuous	0.000431189	618	1
g_Megasphaera	Continuous	0.000162032	618	1
g_Peptoniphilus	Continuous	1.40767e-05	618	1
g_Peptostreptococcus	Continuous	1.13807e-05	618	1
g_Campylobacter	Continuous	0.000106922	618	1
g_Parabacteroides	Continuous	0.00843613	618	1
g_Paraprevotella	Continuous	0.000608073	618	1
g_Enterobacter	Continuous	0.000769657	618	1
g_Klebsiella	Continuous	0.00388374	618	1
g_Parasutterella	Continuous	0.00225577	618	1
g_Lactobacillus	Continuous	5.49434e-05	618	1
g_Oscillibacter	Continuous	7.44236e-05	617	0.998382
g_Anaerofustis	Continuous	1.81631e-06	617	0.998382
g_Atopobium	Continuous	3.08782e-06	617	0.998382
g_Gemella	Continuous	8.2049e-06	617	0.998382
g_Desulfovibrio	Continuous	0.000416675	617	0.998382
g_Treponema	Continuous	4.25444e-06	616	0.996764
g_Acidaminococcus	Continuous	0.000129313	616	0.996764
g_Tannerella	Continuous	1.8791e-05	616	0.996764
g_Salmonella	Continuous	5.54293e-05	616	0.996764
g_Solobacterium	Continuous	3.91877e-06	615	0.995146
g_Actinomyces	Continuous	3.04201e-06	615	0.995146
g_Mitsuokella	Continuous	7.98564e-05	615	0.995146
g_Oxalobacter	Continuous	6.7745e-05	614	0.993528
g_Akkermansia	Continuous	0.00114557	613	0.991909
g_Mobiluncus	Continuous	6.37432e-06	613	0.991909
g_Anaerococcus	Continuous	7.77815e-06	613	0.991909
g_Abiotrophia	Continuous	6.50189e-06	609	0.985437
g_Aggregatibacter	Continuous	1.52956e-05	608	0.983819
g_Staphylococcus	Continuous	4.4622e-06	602	0.97411
g_Neisseria	Continuous	5.20987e-06	595	0.962783
g_Weissella	Continuous	3.16933e-06	587	0.949838
s_Prevotella_bivia	Continuous	0.000366278	618	1
s_Bacteroides_eggerthii	Continuous	0.0044519	618	1
s_Parasutterella_excrementihominis	Continuous	0.00170791	618	1
s_Roseburia_inulinivorans	Continuous	0.00313204	618	1
s_[Clostridium]_difficile	Continuous	0.000131776	618	1
s_Clostridium_leptum	Continuous	0.000319776	618	1
s_unclassified_Lachnospiraceae_bacterium_2_1_46FAA	Continuous	3.48053e-05	618	1
s_Klebsiella_variicola/pneumoniae	Continuous	0.00341541	618	1
s_[Clostridium]_bartlettii	Continuous	5.23576e-05	618	1
s_unclassified_Lachnospiraceae_bacterium_9_1_43BFAA	Continuous	7.62399e-05	618	1
s_Veillonella_parvula	Continuous	0.000180327	618	1
s_unclassified_Veillonella_sp__oral_taxon_158	Continuous	0.000103693	618	1
s_Bacteroides_clarus	Continuous	0.00178645	618	1
s_Streptococcus_dysgalactiae	Continuous	3.73385e-05	618	1
s_Prevotella_timonensis	Continuous	0.000128613	618	1
s_Streptococcus_gallolyticus	Continuous	6.12807e-05	618	1
s_Bacteroides_fragilis	Continuous	0.0171414	618	1
s_Bacteroides_caccae	Continuous	0.0068814	618	1
s_Blautia_hydrogenotrophica	Continuous	0.000111075	618	1
s_Bacteroides_dorei/vulgatus	Continuous	0.0686104	618	1
s_Bacteroides_thetaiotaomicron	Continuous	0.0126033	618	1
s_unclassified_Ruminococcaceae_bacterium_D16	Continuous	0.000248803	618	1
s_Streptococcus_anginosus	Continuous	6.09883e-06	618	1
s_Subdoligranulum_variabile	Continuous	7.59169e-05	618	1
s_Eubacterium_cylindroides	Continuous	2.43048e-05	618	1
s_unclassified_Ruminococcus_sp__5_1_39BFAA	Continuous	0.00164118	618	1
s_Anaerotruncus_colihominis	Continuous	0.000343198	618	1
s_Holdemania_filiformis	Continuous	0.000280405	618	1
s_Coprococcus_catus	Continuous	0.000225159	618	1
s_Alistipes_shahii	Continuous	0.00296091	618	1
s_Prevotella_copri	Continuous	0.0528043	618	1
s_Pseudoflavonifractor_capillosus	Continuous	9.70858e-05	618	1
s_Bacteroides_xylanisolvens	Continuous	0.0128154	618	1
s_unclassified_Erysipelotrichaceae_bacterium_5_2_54FAA	Continuous	7.89199e-05	618	1
s_unclassified_Clostridium_sp__HGF2	Continuous	7.00048e-05	618	1
s_Prevotella_buccalis	Continuous	5.61979e-05	618	1
s_Enterococcus_faecium	Continuous	0.000106435	618	1
s_Prevotella_oris	Continuous	4.68498e-05	618	1
s_unclassified_Lachnospiraceae_bacterium_1_4_56FAA	Continuous	6.8051e-05	618	1
s_Clostridium_methylpentosum	Continuous	6.75002e-05	618	1
s_Clostridium_ramosum	Continuous	0.000133574	618	1
s_Streptococcus_salivarius	Continuous	0.00029108	618	1
s_[Ruminococcus]_obeum	Continuous	0.000861091	618	1
s_Ruminococcus_bromii	Continuous	0.00166131	618	1
s_unclassified_Lachnospiraceae_bacterium_4_1_37FAA	Continuous	7.47344e-05	618	1
s_unclassified_Capnocytophaga_sp__oral_taxon_329	Continuous	0.00165502	618	1
s_Roseburia_intestinalis	Continuous	0.00297403	618	1
s_Bilophila_wadsworthia	Continuous	0.00227403	618	1
s_Ruminococcus_lactaris	Continuous	0.000514032	618	1
s_Dorea_formicigenerans	Continuous	0.000387872	618	1
s_butyrate-producing_bacterium	Continuous	0.00146528	618	1
s_Lactobacillus_ruminis	Continuous	2.29661e-05	618	1
s_Phascolarctobacterium_succinatutens	Continuous	0.000646584	618	1
s_Eubacterium_limosum	Continuous	1.41137e-05	618	1
s_Blautia_hansenii	Continuous	0.000329916	618	1
s_Bifidobacterium_longum	Continuous	0.00022153	618	1
s_Streptococcus_thermophilus	Continuous	0.000146388	618	1
s_Coprococcus_eutactus	Continuous	0.000404036	618	1
s_Campylobacter_jejuni	Continuous	2.74986e-05	618	1
s_Bacteroides_finegoldii	Continuous	0.00327185	618	1
s_Eubacterium_rectale	Continuous	0.00415609	618	1
s_unclassified_butyrate-producing_bacterium_SS3/4	Continuous	0.00111811	618	1
s_Roseburia_hominis	Continuous	0.000669665	618	1
s_Bacteroides_plebeius	Continuous	0.0206884	618	1
s_Odoribacter_splanchnicus	Continuous	0.00383306	618	1
s_unclassified_Clostridiales_bacterium_1_7_47FAA	Continuous	0.000124486	618	1
s_Bacteroides_helcogenes	Continuous	3.04123e-05	618	1
s_unclassified_Alistipes_sp__HGB5	Continuous	0.00134276	618	1
s_Eubacterium_eligens	Continuous	0.00293707	618	1
s_Alistipes_putredinis	Continuous	0.0122691	618	1
s_Butyrivibrio_crossotus	Continuous	0.000242822	618	1
s_unclassified_Clostridium_sp__D5	Continuous	5.09617e-05	618	1
s_Oribacterium_sinus	Continuous	3.88084e-06	618	1
s_[Bacteroides]_pectinophilus	Continuous	0.000226312	618	1
s_Eubacterium_ventriosum	Continuous	0.000717764	618	1
s_Bacteroides_dorei	Continuous	0.052943	618	1
s_[Ruminococcus]_torques	Continuous	0.00190064	618	1
s_Eubacterium_biforme	Continuous	0.000239155	618	1
s_Clostridium_scindens	Continuous	5.59475e-05	618	1
s_Marvinbryantia_formatexigens	Continuous	4.43191e-05	618	1
s_[Ruminococcus]_gnavus	Continuous	0.00124742	618	1
s_Bacteroides_fluxus	Continuous	0.000481179	618	1
s_Dorea_longicatena	Continuous	0.000268469	618	1
s_unclassified_Clostridium_sp__L2-50	Continuous	0.00051454	618	1
s_Eubacterium_hallii	Continuous	0.000231438	618	1
s_Streptococcus_infantis	Continuous	1.34764e-05	618	1
s_Dialister_invisus	Continuous	0.000133239	618	1
s_Clostridium_saccharolyticum	Continuous	0.000395258	618	1
s_Eubacterium_siraeum	Continuous	0.00138161	618	1
s_Clostridium_symbiosum	Continuous	0.00035484	618	1
s_Bacteroides_intestinalis	Continuous	0.00383383	618	1
s_unclassified_Coprobacillus_sp__29_1	Continuous	0.000204922	618	1
s_Veillonella_dispar	Continuous	6.89731e-05	618	1
s_unclassified_Lachnospiraceae_bacterium_3_1_57FAA_CT1	Continuous	0.000373837	618	1
s_unclassified_Erysipelotrichaceae_bacterium_3_1_53	Continuous	7.7443e-05	618	1
s_butyrate-producing_bacterium_SSC/2	Continuous	0.000140632	618	1
s_Bacteroides_stercoris	Continuous	0.0244641	618	1
s_Clostridium_perfringens	Continuous	3.38713e-05	618	1
s_Escherichia_coli	Continuous	0.0134523	618	1
s_Eggerthella_lenta	Continuous	6.31688e-05	618	1
s_Haemophilus_parainfluenzae	Continuous	0.000586956	618	1
s_Parabacteroides_merdae	Continuous	0.00535023	618	1
s_unclassified_Ruminococcus_sp__SR1/5	Continuous	0.000378875	618	1
s_Bacteroides_ovatus	Continuous	0.0198844	618	1
s_Faecalibacterium_prausnitzii	Continuous	0.0317645	618	1
s_Streptococcus_parasanguinis	Continuous	5.77198e-05	618	1
s_Clostridium_bolteae	Continuous	0.00109833	618	1
s_Paraprevotella_xylaniphila	Continuous	0.00052197	618	1
s_Bacteroides_salanitronis	Continuous	0.000351356	618	1
s_Coprococcus_comes	Continuous	0.000520837	618	1
s_Bacteroides_uniformis	Continuous	0.0386416	618	1
s_Eubacterium_dolichum	Continuous	4.24223e-05	618	1
s_Granulicatella_adiacens	Continuous	4.03621e-06	618	1
s_Bacteroides_coprophilus	Continuous	0.00364911	618	1
s_Anaerostipes_caccae	Continuous	2.33014e-05	618	1
s_Prevotella_disiens	Continuous	0.000153575	618	1
s_Bifidobacterium_catenulatum-Bifidobacterium_pseudocatenulatum_complex	Continuous	0.000330982	618	1
s_Enterococcus_faecalis	Continuous	3.55249e-05	618	1
s_Veillonella_atypica	Continuous	7.65977e-05	618	1
s_unclassified_Streptococcus_sp__oral_taxon_071	Continuous	6.28375e-06	618	1
s_Parabacteroides_distasonis	Continuous	0.0147423	618	1
s_Bacteroides_coprocola	Continuous	0.016814	618	1
s_Streptococcus_sanguinis	Continuous	5.95708e-06	617	0.998382
s_unclassified_Citrobacter_sp__30_2	Continuous	0.000170073	617	0.998382
s_Megasphaera_micronuciformis	Continuous	9.99714e-06	617	0.998382
s_Gemella_sanguinis	Continuous	6.53248e-06	617	0.998382
s_Streptococcus_australis	Continuous	1.50498e-05	617	0.998382
s_Streptococcus_pneumoniae	Continuous	7.85101e-06	617	0.998382
s_Peptostreptococcus_anaerobius	Continuous	6.77189e-06	617	0.998382
s_Collinsella_aerofaciens	Continuous	9.6799e-05	617	0.998382
s_Streptococcus_mitis	Continuous	4.02986e-06	617	0.998382
s_Sutterella_wadsworthensis	Continuous	0.00152232	617	0.998382
s_Porphyromonas_asaccharolytica	Continuous	3.28164e-05	617	0.998382
s_Lachnospiraceae_oral_taxon_107	Continuous	1.769e-05	617	0.998382
s_Prevotella_buccae	Continuous	7.82395e-05	617	0.998382
s_Citrobacter_koseri	Continuous	4.60291e-05	616	0.996764
s_Streptococcus_vestibularis	Continuous	2.18715e-05	616	0.996764
s_unclassified_Streptococcus_sp__C150	Continuous	5.77903e-06	616	0.996764
s_Enterobacter_cloacae	Continuous	0.000115069	616	0.996764
s_Enterobacter_hormaechei/cloacae	Continuous	0.000131387	616	0.996764
s_unclassified_Megasphaera_sp__UPII_135-E	Continuous	2.63626e-06	616	0.996764
s_Streptococcus_gordonii	Continuous	3.97748e-06	616	0.996764
s_Solobacterium_moorei	Continuous	3.35207e-06	615	0.995146
s_Burkholderia_pseudomallei	Continuous	0.000180801	615	0.995146
s_Klebsiella_oxytoca	Continuous	0.000137944	615	0.995146
s_Salmonella_enterica	Continuous	4.17243e-05	615	0.995146
s_unclassified_Clostridium_sp__SY8519	Continuous	1.06229e-05	614	0.993528
s_Ruminococcus_champanellensis	Continuous	4.89659e-05	614	0.993528
s_Oxalobacter_formigenes	Continuous	6.73839e-05	613	0.991909
s_Enterobacter_aerogenes	Continuous	0.000109702	613	0.991909
s_Anaerofustis_stercorihominis	Continuous	1.06807e-06	613	0.991909
s_Treponema_vincentii	Continuous	2.16277e-06	613	0.991909
s_Mitsuokella_multacida	Continuous	6.69102e-05	613	0.991909
s_Lactococcus_lactis	Continuous	8.64042e-06	613	0.991909
s_Actinomyces_viscosus	Continuous	1.55378e-06	613	0.991909
s_Clostridium_spiroforme	Continuous	6.12861e-06	612	0.990291
s_Acidaminococcus_fermentans	Continuous	5.70894e-06	612	0.990291
s_Bifidobacterium_adolescentis	Continuous	0.000196087	611	0.988673
s_Bifidobacterium_breve	Continuous	7.416e-06	611	0.988673
s_unclassified_Fusobacterium	Continuous	1.18302e-05	610	0.987055
s_Prevotella_tannerae	Continuous	1.40501e-05	610	0.987055
s_Streptococcus_suis	Continuous	1.10052e-05	610	0.987055
s_Streptococcus_oralis	Continuous	2.03863e-06	609	0.985437
s_Ruminococcus_albus	Continuous	2.11378e-05	609	0.985437
s_Tannerella_forsythia	Continuous	2.05461e-05	609	0.985437
s_Megasphaera_elsdenii	Continuous	2.96524e-05	609	0.985437
s_Streptococcus_mutans	Continuous	6.39507e-07	609	0.985437
s_Desulfovibrio_piger	Continuous	0.000283776	605	0.978964
s_Eubacterium_saburreum	Continuous	3.30823e-06	603	0.975728
s_Klebsiella_pneumoniae	Continuous	8.21275e-05	601	0.972492
s_Akkermansia_muciniphila	Continuous	0.000499951	600	0.970874
s_Haemophilus_haemolyticus	Continuous	1.97758e-05	599	0.969256
s_Aggregatibacter_segnis	Continuous	7.38914e-06	596	0.964401
s_Haemophilus_influenzae	Continuous	1.80354e-05	596	0.964401
s_Klebsiella_pneumoniae/Klebsiella_variicola_group	Continuous	4.71514e-05	595	0.962783
s_Haemophilus_pittmaniae	Continuous	9.67711e-06	591	0.956311
s_Bifidobacterium_bifidum	Continuous	6.05402e-05	591	0.956311
s_unclassified_Enterobacteriaceae_bacterium_9_2_54FAA	Continuous	5.12602e-06	590	0.954693
s_Streptococcus_pyogenes	Continuous	5.52726e-06	589	0.953074
s_Mobiluncus_curtisii	Continuous	2.32935e-06	588	0.951456
s_Bifidobacterium_animalis	Continuous	6.59894e-06	588	0.951456
p_Synergistetes	Dichotomized	2.23116e-05	579	0.936893
p_Fibrobacteres	Dichotomized	2.55444e-06	494	0.799353
p_Chloroflexi	Dichotomized	8.96714e-07	486	0.786408
p_Cyanobacteria	Dichotomized	7.79232e-07	361	0.584142
p_Tenericutes	Dichotomized	8.88386e-07	347	0.561489
p_Euryarchaeota	Dichotomized	5.87942e-06	273	0.441748
p_Chlamydiae	Dichotomized	3.13431e-07	100	0.161812
p_Chlorobi	Dichotomized	1.0551e-07	96	0.15534
p_Deinococcus-Thermus	Dichotomized	7.95057e-08	77	0.124595
c_Synergistia	Dichotomized	1.89906e-05	456	0.737864
c_Mollicutes	Dichotomized	2.93939e-07	214	0.346278
c_Methanobacteria	Dichotomized	5.81467e-06	212	0.343042
c_Chlamydiia	Dichotomized	3.13431e-07	100	0.161812
o_Pseudomonadales	Dichotomized	8.09967e-06	576	0.932039
o_Rhodobacterales	Dichotomized	3.79116e-05	571	0.923948
o_Vibrionales	Dichotomized	5.90928e-06	566	0.915858
o_Aeromonadales	Dichotomized	1.58893e-05	506	0.81877
o_Synergistales	Dichotomized	1.89906e-05	456	0.737864
o_Alteromonadales	Dichotomized	1.37212e-06	411	0.665049
o_Caulobacterales	Dichotomized	7.87029e-07	319	0.516181
o_Rhizobiales	Dichotomized	8.81958e-07	315	0.509709
o_Mycoplasmatales	Dichotomized	2.93939e-07	214	0.346278
o_Methanobacteriales	Dichotomized	5.81467e-06	212	0.343042
o_Rhodocyclales	Dichotomized	2.77408e-07	141	0.228155
o_Chlamydiales	Dichotomized	3.13431e-07	100	0.161812
o_Rhodospirillales	Dichotomized	6.42033e-07	95	0.153722
o_Xanthomonadales	Dichotomized	9.92302e-08	94	0.152104
o_Cardiobacteriales	Dichotomized	3.22157e-08	92	0.148867
o_Desulfobacterales	Dichotomized	5.33086e-08	88	0.142395
o_Sphingomonadales	Dichotomized	4.97444e-08	83	0.134304
f_Bacillaceae	Dichotomized	2.29876e-06	572	0.925566
f_Rhodobacteraceae	Dichotomized	3.79116e-05	571	0.923948
f_Vibrionaceae	Dichotomized	5.90928e-06	566	0.915858
f_Moraxellaceae	Dichotomized	3.60514e-06	539	0.872168
f_Corynebacteriaceae	Dichotomized	1.01642e-06	534	0.864078
f_Pseudomonadaceae	Dichotomized	4.49453e-06	505	0.817152
f_Comamonadaceae	Dichotomized	3.65024e-06	468	0.757282
f_Synergistaceae	Dichotomized	1.89906e-05	456	0.737864
f_Aeromonadaceae	Dichotomized	1.73144e-06	411	0.665049
f_Shewanellaceae	Dichotomized	1.36553e-06	409	0.661812
f_Helicobacteraceae	Dichotomized	3.25674e-07	369	0.597087
f_Alcaligenaceae	Dichotomized	5.47708e-07	360	0.582524
f_Succinivibrionaceae	Dichotomized	1.41579e-05	329	0.532362
f_Caulobacteraceae	Dichotomized	7.87029e-07	319	0.516181
f_Brachyspiraceae	Dichotomized	7.03917e-07	295	0.477346
f_Brucellaceae	Dichotomized	8.6118e-07	285	0.461165
f_Mycoplasmataceae	Dichotomized	2.93939e-07	214	0.346278
f_Methanobacteriaceae	Dichotomized	5.81467e-06	212	0.343042
f_Listeriaceae	Dichotomized	1.54019e-07	206	0.333333
f_Micrococcaceae	Dichotomized	2.32669e-08	167	0.270227
f_Burkholderiales_noname	Dichotomized	6.53707e-08	163	0.263754
f_Rhodocyclaceae	Dichotomized	2.77408e-07	141	0.228155
f_Chlamydiaceae	Dichotomized	3.13431e-07	100	0.161812
f_Xanthomonadaceae	Dichotomized	9.92302e-08	94	0.152104
f_Cardiobacteriaceae	Dichotomized	3.22157e-08	92	0.148867
f_Desulfobulbaceae	Dichotomized	5.33086e-08	88	0.142395
f_Sphingomonadaceae	Dichotomized	4.97444e-08	83	0.134304
f_Rhodospirillaceae	Dichotomized	3.83461e-07	78	0.126214
g_Turicibacter	Dichotomized	2.81606e-05	581	0.940129
g_Providencia	Dichotomized	3.30549e-06	579	0.936893
g_Victivallis	Dichotomized	0.000122637	576	0.932039
g_Shuttleworthia	Dichotomized	1.81681e-06	575	0.930421
g_Bacillus	Dichotomized	2.24847e-06	572	0.925566
g_Paracoccus	Dichotomized	3.71305e-05	571	0.923948
g_Vibrio	Dichotomized	5.77091e-06	566	0.915858
g_Proteus	Dichotomized	6.06137e-06	554	0.89644
g_Acinetobacter	Dichotomized	3.52533e-06	538	0.87055
g_Lawsonia	Dichotomized	1.31568e-06	537	0.868932
g_Corynebacterium	Dichotomized	9.95476e-07	534	0.864078
g_Finegoldia	Dichotomized	2.80909e-06	533	0.86246
g_Edwardsiella	Dichotomized	4.58117e-06	513	0.830097
g_Selenomonas	Dichotomized	1.94363e-06	511	0.826861
g_Yersinia	Dichotomized	3.82595e-06	511	0.826861
g_Slackia	Dichotomized	7.22791e-07	511	0.826861
g_Olsenella	Dichotomized	1.16001e-06	507	0.820388
g_Pseudomonas	Dichotomized	4.40193e-06	505	0.817152
g_Epulopiscium	Dichotomized	1.8094e-06	502	0.812298
g_Serratia	Dichotomized	3.26807e-06	502	0.812298
g_Ethanoligenens	Dichotomized	2.74121e-06	500	0.809061
g_Filifactor	Dichotomized	1.09152e-06	498	0.805825
g_Histophilus	Dichotomized	6.18998e-06	479	0.775081
g_Leuconostoc	Dichotomized	4.72294e-07	473	0.765372
g_Eremococcus	Dichotomized	4.23478e-07	468	0.757282
g_Actinobacillus	Dichotomized	1.92588e-06	465	0.752427
g_Cellulosilyticum	Dichotomized	1.63973e-06	458	0.7411
g_Pantoea	Dichotomized	1.66012e-06	456	0.737864
g_Pyramidobacter	Dichotomized	1.84769e-05	442	0.71521
g_Rahnella	Dichotomized	2.46755e-06	431	0.697411
g_Ornithinibacillus	Dichotomized	1.13232e-06	429	0.694175
g_Comamonas	Dichotomized	2.52998e-06	419	0.677994
g_Thermosinus	Dichotomized	9.72207e-06	417	0.674757
g_Erwinia	Dichotomized	1.20458e-06	416	0.673139
g_Aeromonas	Dichotomized	1.69577e-06	411	0.665049
g_Shewanella	Dichotomized	1.33739e-06	409	0.661812
g_Alkaliphilus	Dichotomized	6.57494e-07	401	0.648867
g_Dickeya	Dichotomized	9.27016e-07	400	0.647249
g_Acetivibrio	Dichotomized	1.66292e-06	398	0.644013
g_Acidovorax	Dichotomized	9.48085e-07	391	0.632686
g_Dysgonomonas	Dichotomized	2.86669e-06	390	0.631068
g_Thermoanaerobacter	Dichotomized	7.26169e-07	388	0.627832
g_Thermoanaerobacterium	Dichotomized	1.59564e-06	384	0.621359
g_Thauera	Dichotomized	4.14263e-07	373	0.60356
g_Helicobacter	Dichotomized	3.18965e-07	369	0.597087
g_Cronobacter	Dichotomized	7.14613e-07	340	0.550162
g_Succinatimonas	Dichotomized	1.38662e-05	329	0.532362
g_Achromobacter	Dichotomized	3.67659e-07	328	0.530744
g_Caulobacter	Dichotomized	7.70133e-07	319	0.516181
g_Pectobacterium	Dichotomized	7.31055e-07	309	0.5
g_Paenibacillus	Dichotomized	3.88626e-07	306	0.495146
g_Brachyspira	Dichotomized	6.89415e-07	295	0.477346
g_Kingella	Dichotomized	1.97716e-07	287	0.464401
g_Pseudoramibacter	Dichotomized	3.65243e-07	286	0.462783
g_Pelotomaculum	Dichotomized	1.07346e-06	282	0.456311
g_Brucella	Dichotomized	8.3295e-07	280	0.453074
g_Methylobacillus	Dichotomized	1.77003e-07	263	0.425566
g_Photorhabdus	Dichotomized	3.71566e-07	263	0.425566
g_Gardnerella	Dichotomized	3.48037e-07	255	0.412621
g_Sodalis	Dichotomized	6.10454e-07	251	0.406149
g_Candidatus_Hamiltonella	Dichotomized	5.49801e-07	235	0.380259
g_Riemerella	Dichotomized	2.33215e-07	232	0.375405
g_Bulleidia	Dichotomized	1.35461e-07	222	0.359223
g_Alicycliphilus	Dichotomized	1.42535e-07	218	0.352751
g_Listeria	Dichotomized	1.50846e-07	206	0.333333
g_Ralstonia	Dichotomized	2.25605e-07	196	0.317152
g_Dichelobacter	Dichotomized	1.28767e-07	195	0.315534
g_Methanobrevibacter	Dichotomized	5.27746e-06	194	0.313916
g_Desulfitobacterium	Dichotomized	2.1526e-07	192	0.31068
g_Streptobacillus	Dichotomized	1.78645e-07	190	0.307443
g_Delftia	Dichotomized	6.60498e-07	184	0.297735
g_Dehalococcoides	Dichotomized	1.57152e-07	180	0.291262
g_Xenorhabdus	Dichotomized	1.31003e-07	175	0.283172
g_Thioalkalivibrio	Dichotomized	1.52985e-07	168	0.271845
g_Rothia	Dichotomized	2.24469e-08	163	0.263754
g_Thiomonas	Dichotomized	6.4024e-08	163	0.263754
g_Coriobacterium	Dichotomized	7.33256e-08	148	0.239482
g_Nitrosococcus	Dichotomized	1.00863e-07	147	0.237864
g_Parascardovia	Dichotomized	1.7797e-07	143	0.231392
g_Azospira	Dichotomized	2.71693e-07	141	0.228155
g_Actinoplanes	Dichotomized	6.1127e-08	128	0.20712
g_Pasteurella	Dichotomized	7.36989e-08	124	0.200647
g_Mycoplasma	Dichotomized	1.71292e-07	120	0.194175
g_Candidatus_Phytoplasma	Dichotomized	1.87539e-07	117	0.18932
g_Candidatus_Arthromitus	Dichotomized	7.03661e-08	114	0.184466
g_Heliobacterium	Dichotomized	8.83818e-08	114	0.184466
g_Ureaplasma	Dichotomized	1.16592e-07	113	0.182848
g_Desulfotomaculum	Dichotomized	9.22022e-08	109	0.176375
g_Fluviicola	Dichotomized	1.22777e-06	108	0.174757
g_Desulfarculus	Dichotomized	2.14212e-07	104	0.168285
g_Brevibacillus	Dichotomized	1.63198e-07	104	0.168285
g_Cyanothece	Dichotomized	1.82414e-07	103	0.166667
g_Cupriavidus	Dichotomized	3.43432e-08	102	0.165049
g_Thiomicrospira	Dichotomized	4.6263e-08	102	0.165049
g_Chlamydia	Dichotomized	3.06974e-07	100	0.161812
g_Xylella	Dichotomized	3.90826e-08	99	0.160194
g_Bordetella	Dichotomized	1.56207e-07	96	0.15534
g_Stenotrophomonas	Dichotomized	9.71859e-08	94	0.152104
g_Cardiobacterium	Dichotomized	3.1552e-08	92	0.148867
g_Macrococcus	Dichotomized	7.76133e-08	91	0.147249
g_Anaeromyxobacter	Dichotomized	2.04782e-08	88	0.142395
g_Desulfobulbus	Dichotomized	5.22104e-08	88	0.142395
g_Mannheimia	Dichotomized	8.20738e-08	86	0.139159
g_Erysipelothrix	Dichotomized	1.33451e-07	82	0.132686
g_Thermincola	Dichotomized	9.81063e-08	81	0.131068
g_Sphingopyxis	Dichotomized	4.66504e-08	79	0.127832
g_Syntrophobacter	Dichotomized	5.75611e-08	79	0.127832
g_Jonquetella	Dichotomized	1.22433e-07	75	0.121359
g_Natranaerobius	Dichotomized	6.16627e-08	73	0.118123
g_Dehalogenimonas	Dichotomized	4.73786e-08	69	0.11165
g_Leptospira	Dichotomized	1.26376e-07	69	0.11165
g_Rhodospirillum	Dichotomized	3.7039e-07	68	0.110032
g_Desulfuromonas	Dichotomized	7.20322e-08	68	0.110032
g_Methyloversatilis	Dichotomized	5.93184e-08	66	0.106796
g_Geobacillus	Dichotomized	4.59594e-08	65	0.105178
g_Magnetococcus	Dichotomized	8.75963e-08	64	0.10356
g_Variovorax	Dichotomized	2.04426e-07	64	0.10356
g_Oceanithermus	Dichotomized	6.79465e-08	62	0.100324
s_Lactobacillus_salivarius	Dichotomized	2.39315e-06	585	0.946602
s_Fusobacterium_mortiferum	Dichotomized	0.00221514	582	0.941748
s_Streptococcus_infantarius	Dichotomized	3.76916e-06	579	0.936893
s_Anaerococcus_vaginalis	Dichotomized	5.06094e-06	578	0.935275
s_Atopobium_parvulum	Dichotomized	5.61765e-07	577	0.933657
s_Weissella_cibaria	Dichotomized	2.19834e-06	577	0.933657
s_Peptoniphilus_lacrimalis	Dichotomized	5.53595e-06	575	0.930421
s_Collinsella_intestinalis	Dichotomized	2.11705e-05	571	0.923948
s_unclassified_Clostridium_sp__7_2_43FAA	Dichotomized	5.03152e-06	571	0.923948
s_Prevotella_bergensis	Dichotomized	2.95846e-05	570	0.92233
s_Providencia_rettgeri	Dichotomized	2.0315e-06	570	0.92233
s_Actinomyces_odontolyticus	Dichotomized	1.03201e-06	568	0.919094
s_Bacteroides_coprosuis	Dichotomized	3.07419e-05	565	0.914239
s_Treponema_denticola	Dichotomized	7.85617e-07	565	0.914239
s_Peptostreptococcus_stomatis	Dichotomized	2.37155e-06	564	0.912621
s_Victivallis_vadensis	Dichotomized	0.000101761	562	0.909385
s_Bifidobacterium_angulatum	Dichotomized	1.90643e-06	559	0.904531
s_Citrobacter_youngae	Dichotomized	7.85301e-06	558	0.902913
s_Proteus_mirabilis	Dichotomized	4.86846e-06	548	0.886731
s_Peptoniphilus_harei	Dichotomized	3.94256e-06	546	0.883495
s_Ruminococcus_flavefaciens	Dichotomized	4.78785e-06	543	0.878641
s_unclassified_Desulfovibrio_sp__3_1_syn3	Dichotomized	4.19691e-05	541	0.875405
s_Parvimonas_micra	Dichotomized	1.2992e-06	541	0.875405
s_Turicibacter_sanguinis	Dichotomized	1.7571e-05	541	0.875405
s_Campylobacter_concisus	Dichotomized	2.7988e-06	541	0.875405
s_Bifidobacterium_dentium	Dichotomized	7.44296e-06	540	0.873786
s_Fusobacterium_varium	Dichotomized	0.00033186	537	0.868932
s_Lawsonia_intracellularis	Dichotomized	1.19937e-06	535	0.865696
s_Acidaminococcus_intestini	Dichotomized	8.05996e-05	535	0.865696
s_Prevotella_denticola	Dichotomized	3.51881e-05	533	0.86246
s_Abiotrophia_defectiva	Dichotomized	4.00131e-06	531	0.859223
s_Lactobacillus_amylovorus	Dichotomized	1.4589e-06	531	0.859223
s_Prevotella_dentalis	Dichotomized	2.3821e-05	524	0.847896
s_Aggregatibacter_aphrophilus	Dichotomized	1.84935e-06	517	0.83657
s_Lactobacillus_gasseri	Dichotomized	8.37014e-07	512	0.828479
s_Prevotella_melaninogenica	Dichotomized	9.58446e-06	504	0.815534
s_Lactobacillus_fermentum	Dichotomized	1.22561e-06	502	0.812298
s_Prevotella_pallens	Dichotomized	1.3305e-05	493	0.797735
s_Lactobacillus_delbrueckii	Dichotomized	7.53989e-06	486	0.786408
s_Lactobacillus_casei	Dichotomized	3.92593e-06	483	0.781553
s_Vibrio_cholerae	Dichotomized	3.56323e-06	481	0.778317
s_Atopobium_vaginae	Dichotomized	7.51677e-07	479	0.775081
s_Acinetobacter_baumannii	Dichotomized	1.60788e-06	478	0.773463
s_unclassified_Oribacterium_sp__oral_taxon_108	Dichotomized	2.38553e-06	478	0.773463
s_Pseudomonas_stutzeri	Dichotomized	3.4294e-06	473	0.765372
s_Staphylococcus_aureus	Dichotomized	1.0313e-06	471	0.762136
s_unclassified_Streptococcus_oralis	Dichotomized	2.86829e-07	470	0.760518
s_Clostridiales_genomosp__BVAB3	Dichotomized	2.3801e-06	466	0.754045
s_Porphyromonas_gingivalis	Dichotomized	1.58934e-05	465	0.752427
s_Fusobacterium_ulcerans	Dichotomized	0.000104479	464	0.750809
s_Collinsella_stercoris	Dichotomized	1.08908e-06	457	0.739482
s_Clostridium_kluyveri	Dichotomized	2.09096e-06	456	0.737864
s_Campylobacter_hominis	Dichotomized	2.9808e-05	455	0.736246
s_Prevotella_nigrescens	Dichotomized	2.00496e-06	452	0.731392
s_Prevotella_bryantii	Dichotomized	4.25845e-05	445	0.720065
s_Leuconostoc_mesenteroides	Dichotomized	2.96389e-07	444	0.718447
s_Vibrio_furnissii	Dichotomized	1.13235e-06	442	0.71521
s_Burkholderia_multivorans	Dichotomized	2.12326e-06	440	0.711974
s_Megasphaera_genomosp__type_1	Dichotomized	8.46698e-07	440	0.711974
s_Prevotella_amnii	Dichotomized	4.02424e-06	432	0.699029
s_Clostridium_hylemonae	Dichotomized	4.19433e-07	431	0.697411
s_Prevotella_multisaccharivorax	Dichotomized	3.45164e-05	427	0.690939
s_Neisseria_mucosa	Dichotomized	5.37768e-07	423	0.684466
s_Serratia_odorifera	Dichotomized	1.60746e-06	419	0.677994
s_Neisseria_subflava	Dichotomized	4.01349e-07	413	0.668285
s_Fusobacterium_nucleatum	Dichotomized	5.85086e-07	407	0.658576
s_unclassified_Oribacterium_sp__oral_taxon_078	Dichotomized	4.14771e-07	405	0.65534
s_Filifactor_alocis	Dichotomized	3.30904e-07	404	0.653722
s_Escherichia_albertii	Dichotomized	8.52819e-07	404	0.653722
s_Streptococcus_cristatus	Dichotomized	2.59273e-07	400	0.647249
s_Edwardsiella_ictaluri/tarda	Dichotomized	1.54905e-06	400	0.647249
s_Neisseria_gonorrhoeae	Dichotomized	4.55677e-07	395	0.639159
s_Enterobacter_asburiae	Dichotomized	1.1264e-06	394	0.63754
s_Gemella_haemolysans	Dichotomized	8.11776e-07	392	0.634304
s_unclassified_unclassified_Fusobacterium	Dichotomized	2.97733e-07	387	0.626214
s_Shewanella_putrefaciens	Dichotomized	5.94886e-07	383	0.619741
s_unclassified_Streptococcus_sp__M334	Dichotomized	1.60726e-07	379	0.613269
s_Neisseria_flavescens	Dichotomized	3.44929e-07	376	0.608414
s_Pyramidobacter_piscolens	Dichotomized	1.80739e-05	375	0.606796
s_unclassified_Streptococcus_sp__M143	Dichotomized	1.67885e-07	375	0.606796
s_Porphyromonas_uenonis	Dichotomized	6.07116e-06	371	0.600324
s_Enterobacter_cancerogenus	Dichotomized	1.22497e-06	368	0.595469
s_Citrobacter_rodentium	Dichotomized	9.74202e-07	363	0.587379
s_Prevotella_multiformis	Dichotomized	1.23824e-05	361	0.584142
s_Lactobacillus_vaginalis	Dichotomized	6.84122e-07	351	0.567961
s_Prevotella_marshii	Dichotomized	6.79421e-06	351	0.567961
s_Fusobacterium_periodonticum	Dichotomized	6.44254e-07	348	0.563107
s_Corynebacterium_glucuronolyticum	Dichotomized	4.40111e-07	345	0.558252
s_unclassified_Thauera_sp__MZ1T	Dichotomized	2.26859e-07	341	0.55178
s_[Clostridium]_hiranonis	Dichotomized	2.50713e-07	339	0.548544
s_Peptoniphilus_duerdenii	Dichotomized	7.68362e-07	338	0.546926
s_Finegoldia_magna	Dichotomized	1.7381e-06	336	0.543689
s_Porphyromonas_endodontalis	Dichotomized	2.21171e-06	332	0.537217
s_Lactobacillus_crispatus	Dichotomized	9.30335e-06	329	0.532362
s_Prevotella_veroralis	Dichotomized	8.85254e-06	328	0.530744
s_Clostridium_phytofermentans	Dichotomized	4.94449e-07	327	0.529126
s_Slackia_exigua	Dichotomized	2.86311e-07	325	0.52589
s_Acinetobacter_haemolyticus	Dichotomized	9.52017e-07	322	0.521036
s_Streptococcus_constellatus	Dichotomized	1.41008e-07	318	0.514563
s_Rahnella_aquatilis	Dichotomized	1.49037e-06	312	0.504854
s_Succinatimonas_hippei	Dichotomized	1.23052e-05	310	0.501618
s_unclassified_Eggerthella_sp__YY7918	Dichotomized	1.90142e-07	308	0.498382
s_Eubacterium_cellulosolvens	Dichotomized	1.62954e-06	306	0.495146
s_Pantoea_ananatis	Dichotomized	3.83352e-07	304	0.491909
s_Fusobacterium_gonidiaformans	Dichotomized	1.44883e-06	304	0.491909
s_Oscillibacter_valericigenes	Dichotomized	4.88906e-07	298	0.482201
s_Lactobacillus_reuteri	Dichotomized	3.42028e-07	297	0.480583
s_Neisseria_sicca/macacae	Dichotomized	2.14457e-07	293	0.47411
s_Selenomonas_artemidis	Dichotomized	7.27088e-08	291	0.470874
s_Comamonas_testosteroni	Dichotomized	2.25528e-07	287	0.464401
s_Streptococcus_peroris	Dichotomized	1.06933e-07	286	0.462783
s_Streptococcus_pseudopneumoniae	Dichotomized	9.35682e-08	283	0.457929
s_unclassified_Prevotella_sp__oral_taxon_472	Dichotomized	1.20098e-05	276	0.446602
s_Thermoanaerobacter_pseudethanolicus	Dichotomized	2.50439e-07	274	0.443366
s_Achromobacter_piechaudii	Dichotomized	3.49328e-07	272	0.440129
s_Clostridium_butyricum	Dichotomized	5.85452e-06	271	0.438511
s_Desulfovibrio_alaskensis	Dichotomized	3.91385e-07	268	0.433657
s_Brucella_melitensis	Dichotomized	7.04869e-07	267	0.432039
s_Neisseria_meningitidis	Dichotomized	1.46482e-07	267	0.432039
s_Enterococcus_gallinarum	Dichotomized	6.49329e-07	265	0.428803
s_unclassified_Fusobacterium_sp__D12	Dichotomized	3.61496e-07	260	0.420712
s_Bacillus_anthracis/cereus/thuringiensis	Dichotomized	5.46196e-07	258	0.417476
s_Yersinia_pseudotuberculosis	Dichotomized	9.72187e-07	256	0.414239
s_Shewanella_frigidimarina	Dichotomized	6.03842e-07	253	0.409385
s_Mobiluncus_mulieris	Dichotomized	2.99625e-07	249	0.402913
s_unclassified_Peptoniphilus_sp__oral_taxon_386	Dichotomized	1.32467e-07	249	0.402913
s_Shuttleworthia_satelles	Dichotomized	2.26857e-07	248	0.401294
s_Lactobacillus_casei_group	Dichotomized	8.88872e-07	245	0.39644
s_unclassified_Enterobacter_sp__638	Dichotomized	1.85092e-07	245	0.39644
s_Eubacterium_saphenum	Dichotomized	2.09781e-07	243	0.393204
s_Sodalis_glossinidius	Dichotomized	5.22601e-07	242	0.391586
s_Lactobacillus_acidophilus	Dichotomized	8.1463e-07	239	0.386731
s_Methylobacillus_flagellatus	Dichotomized	1.5279e-07	238	0.385113
s_Aggregatibacter_actinomycetemcomitans	Dichotomized	2.55191e-07	236	0.381877
s_Plautia_stali_symbiont	Dichotomized	8.6712e-07	231	0.373786
s_Aeromonas_veronii	Dichotomized	1.18223e-06	225	0.364078
s_Kingella_denitrificans	Dichotomized	1.12912e-07	224	0.36246
s_Salmonella_bongori	Dichotomized	1.52627e-07	216	0.349515
s_Neisseria_cinerea	Dichotomized	1.74796e-07	212	0.343042
s_Ethanoligenens_harbinense	Dichotomized	1.04739e-06	207	0.334951
s_Prevotella_salivae	Dichotomized	6.49851e-07	200	0.323625
s_Desulfovibrio_aespoeensis	Dichotomized	3.18406e-07	198	0.320388
s_Methanobrevibacter_smithii	Dichotomized	5.31705e-06	193	0.312298
s_Cronobacter_sakazakii/turicensis	Dichotomized	2.97992e-07	189	0.305825
s_Acinetobacter_johnsonii	Dichotomized	1.80934e-07	187	0.302589
s_Desulfovibrio_desulfuricans	Dichotomized	1.01695e-06	185	0.299353
s_Lactobacillus_oris	Dichotomized	1.28757e-07	182	0.294498
s_Histophilus_somni	Dichotomized	2.64978e-06	180	0.291262
s_Streptococcus_agalactiae	Dichotomized	1.91305e-07	177	0.286408
s_Actinobacillus_pleuropneumoniae	Dichotomized	7.80877e-07	177	0.286408
s_Gemella_morbillorum	Dichotomized	8.46531e-08	173	0.279935
s_Erwinia_amylovora	Dichotomized	4.07476e-07	173	0.279935
s_Yersinia_enterocolitica	Dichotomized	6.28342e-07	173	0.279935
s_unclassified_Prevotella_sp__oral_taxon_299	Dichotomized	3.13162e-07	171	0.276699
s_Erwinia_pyrifoliae	Dichotomized	1.02489e-07	169	0.273463
s_Lactobacillus_johnsonii	Dichotomized	3.32089e-07	168	0.271845
s_Thioalkalivibrio_sulfidophilus	Dichotomized	1.56203e-07	168	0.271845
s_Vibrio_alginolyticus	Dichotomized	7.20909e-08	166	0.268608
s_Parvimonas_sp__oral_taxon_393	Dichotomized	1.04444e-07	164	0.265372
s_Actinobacillus_minor	Dichotomized	2.32947e-07	164	0.265372
s_Lactobacillus_iners	Dichotomized	1.61736e-07	156	0.252427
s_Anaerococcus_lactolyticus	Dichotomized	1.61059e-07	153	0.247573
s_Streptococcus_equinus	Dichotomized	1.03062e-07	153	0.247573
s_Serratia_plymuthica/odorifera	Dichotomized	7.91254e-08	149	0.2411
s_Dickeya_dadantii	Dichotomized	7.11214e-08	149	0.2411
s_Aeromonas_caviae	Dichotomized	1.45554e-07	149	0.2411
s_Parvimonas_sp__oral_taxon_110	Dichotomized	5.77834e-08	138	0.223301
s_Dialister_micraerophilus	Dichotomized	1.48944e-07	134	0.216828
s_Pseudomonas_aeruginosa	Dichotomized	9.2652e-08	130	0.210356
s_Streptococcus_equi	Dichotomized	1.21255e-07	124	0.200647
s_Streptococcus_pseudoporcinus	Dichotomized	2.02897e-07	121	0.195793
s_Gardnerella_vaginalis	Dichotomized	1.90308e-07	120	0.194175
s_Leuconostoc_lactis	Dichotomized	5.32906e-08	119	0.192557
s_Lactobacillus_plantarum	Dichotomized	1.08018e-07	119	0.192557
s_[Eubacterium]_yurii	Dichotomized	3.95214e-08	114	0.184466
s_Neisseria_lactamica	Dichotomized	4.74596e-08	113	0.182848
s_Syntrophobacter_fumaroxidans	Dichotomized	1.34717e-07	113	0.182848
s_Ureaplasma_urealyticum	Dichotomized	1.03254e-07	111	0.179612
s_Providencia_stuartii	Dichotomized	1.56961e-07	111	0.179612
s_Proteus_penneri	Dichotomized	5.19078e-07	107	0.173139
s_Serratia_proteamaculans	Dichotomized	2.64269e-08	106	0.171521
s_Desulfarculus_baarsii	Dichotomized	1.84597e-07	105	0.169903
s_Anaerococcus_hydrogenalis	Dichotomized	1.96828e-07	105	0.169903
s_Enterococcus_casseliflavus	Dichotomized	1.46102e-07	102	0.165049
s_Simonsiella_muelleri	Dichotomized	1.74677e-08	95	0.153722
s_Pasteurella_multocida	Dichotomized	6.06297e-08	94	0.152104
s_Chlamydia_trachomatis	Dichotomized	3.08454e-07	94	0.152104
s_Clostridium_botulinum	Dichotomized	1.02009e-07	92	0.148867
s_Acinetobacter_radioresistens	Dichotomized	1.09119e-07	92	0.148867
s_Lactobacillus_helveticus	Dichotomized	5.02579e-08	89	0.144013
s_Streptococcus_downei	Dichotomized	1.61034e-08	89	0.144013
s_Anaerococcus_prevotii	Dichotomized	1.82359e-07	84	0.135922
s_unclassified_Streptococcus_sp__oral_taxon_056	Dichotomized	2.19998e-08	83	0.134304
s_Dichelobacter_nodosus	Dichotomized	3.42373e-08	79	0.127832
s_Clostridium_sporogenes/botulinum	Dichotomized	6.34335e-08	79	0.127832
s_Clostridium_proteoclasticum	Dichotomized	2.10672e-07	76	0.122977
s_unclassified_Peptoniphilus_sp__oral_taxon_375	Dichotomized	1.50407e-07	76	0.122977
s_Streptococcus_parauberis	Dichotomized	1.57295e-08	75	0.121359
s_Prevotella_oralis	Dichotomized	3.96147e-07	74	0.119741
s_Streptococcus_urinalis	Dichotomized	4.87849e-08	72	0.116505
s_Acinetobacter_lwoffii	Dichotomized	7.40614e-08	71	0.114887
s_Lactococcus_garvieae	Dichotomized	2.53724e-08	70	0.113269
s_Rhodospirillum_rubrum	Dichotomized	3.78182e-07	68	0.110032
s_Desulfuromonas_acetoxidans	Dichotomized	7.35475e-08	68	0.110032
s_unclassified_gamma_proteobacterium_HdN1	Dichotomized	4.79355e-08	67	0.108414
s_unclassified_Prevotella_sp__oral_taxon_317	Dichotomized	2.85294e-08	67	0.108414
s_Erwinia_tasmaniensis	Dichotomized	7.3565e-08	66	0.106796
s_Anaerococcus_tetradius	Dichotomized	7.76788e-08	65	0.105178
s_Neisseria_elongata	Dichotomized	3.17345e-08	62	0.100324
s_unclassified_Geobacter_sp__M18	Dichotomized	2.70046e-08	62	0.100324
s_Dehalogenimonas_lykanthroporepellens	Dichotomized	3.85967e-08	62	0.100324

## Sheet: S9
S9. Common variants (SNPs/indels)-based association analysis identifying 320 associations(37 significant loci) in discovery cohort and their replication results in the replication cohort.
in the discovery cohort (618 individuals)												in the replication cohort (663 individuals)
Chr.	BP	Marker	Not effect allele	Effect allele	MAF	microbial taxa	Apperance rate	BETA	Pvalue	Annotation	Gene	Chr.	Marker	BP	Effect allele	BETA	Pvalue
8	106560092	rs1453213	C	T	0.3997	f_Prevotellaceae	1	1.947	1.58e-08	intronic	OXR1	8	rs1453213	106560092	T	1.036	0.006098
2	239796006	rs13420238	C	T	0.09163	s_Bifidobacterium_longum	1	1.351	4.09e-09	ncRNA_intronic	LOC150935	2	rs13420238	239796006	T	0.908	0.006877
2	239796006	rs13420238	C	T	0.09163	c_Actinobacteria	1	1.35	1.35e-08	ncRNA_intronic	LOC150935	2	rs13420238	239796006	T	0.6783	0.01003
2	239796006	rs13420238	C	T	0.09163	p_Actinobacteria	1	1.656	9.8e-09	ncRNA_intronic	LOC150935	2	rs13420238	239796006	T	0.6931	0.01261
2	239804868	rs4387820	G	A	0.08689	p_Actinobacteria	1	1.687	1.91e-08	intergenic	LOC150935(dist=4206),MIR4786(dist=138147)	2	rs4387820	239804868	A	0.5742	0.01847
2	239804868	rs4387820	G	A	0.08689	c_Actinobacteria	1	1.377	2.56e-08	intergenic	LOC150935(dist=4206),MIR4786(dist=138147)	2	rs4387820	239804868	A	0.5396	0.01957
2	239794531	rs7600350	T	C	0.09005	c_Actinobacteria	1	1.369	9.52e-09	ncRNA_intronic	LOC150935	2	rs7600350	239794531	C	0.5553	0.02024
2	239794531	rs7600350	T	C	0.09005	p_Actinobacteria	1	1.68	6.8e-09	ncRNA_intronic	LOC150935	2	rs7600350	239794531	C	0.5814	0.02115
2	239796006	rs13420238	C	T	0.09163	f_Bifidobacteriaceae	1	1.119	2.14e-08	ncRNA_intronic	LOC150935	2	rs13420238	239796006	T	0.5058	0.02456
2	239796006	rs13420238	C	T	0.09163	g_Bifidobacterium	1	1.118	2.1e-08	ncRNA_intronic	LOC150935	2	rs13420238	239796006	T	0.5045	0.02494
7	53633	rs186514687	G	A	0.08926	g_Thiomonas	0.263754	3.527	4.44e-08	intergenic	LOC102723672(dist=90812)	7	rs186514687	53633	A	-0.6026	0.02183
7	54892	rs78405947	G	A	0.08926	g_Thiomonas	0.263754	3.527	4.44e-08	intergenic	LOC102723672(dist=89553)	7	rs78405947	54892	A	-0.6094	0.02023
7	58901	rs75582885	C	T	0.08926	g_Thiomonas	0.263754	3.527	4.44e-08	intergenic	LOC102723672(dist=85544)	7	rs75582885	58901	T	-0.6815	0.01611
7	55860	rs76550741	T	C	0.08926	g_Thiomonas	0.263754	3.527	4.44e-08	intergenic	LOC102723672(dist=88585)	7	rs76550741	55860	C	-0.5876	0.02547
7	53505	rs147819093	CATAGA(Del)	C	0.09163	g_Thiomonas	0.263754	3.532	2.61e-08	intergenic	LOC102723672(dist=90940)	7	rs147819093	53505	C	-0.5599	0.03034
7	56113	rs75920952	C	T	0.08926	g_Thiomonas	0.263754	3.586	3.23e-08	intergenic	LOC102723672(dist=88332)	7	rs75920952	56113	T	-0.5636	0.03231
7	43259	rs12666071	C	T	0.08926	g_Thiomonas	0.263754	3.527	4.44e-08	intergenic	LOC102723672(dist=101186)	7	rs12666071	43259	T	-0.6382	0.03357
7	43926	rs75960957	A	G	0.08926	g_Thiomonas	0.263754	3.527	4.44e-08	intergenic	LOC102723672(dist=100519)	7	rs75960957	43926	G	-0.6382	0.03357
7	43934	rs114012486	C	T	0.08926	g_Thiomonas	0.263754	3.527	4.44e-08	intergenic	LOC102723672(dist=100511)	7	rs114012486	43934	T	-0.6382	0.03357
7	44316	rs117187221	G	A	0.08926	g_Thiomonas	0.263754	3.527	4.44e-08	intergenic	LOC102723672(dist=100129)	7	rs117187221	44316	A	-0.6382	0.03357
2	239804868	rs4387820	G	A	0.08689	f_Bifidobacteriaceae	1	1.154	2.74e-08	intergenic	LOC150935(dist=4206),MIR4786(dist=138147)	2	rs4387820	239804868	A	0.4186	0.03394
2	239804868	rs4387820	G	A	0.08689	g_Bifidobacterium	1	1.153	2.67e-08	intergenic	LOC150935(dist=4206),MIR4786(dist=138147)	2	rs4387820	239804868	A	0.4171	0.03458
2	239794531	rs7600350	T	C	0.09005	s_Bifidobacterium_longum	1	1.373	2.58e-09	ncRNA_intronic	LOC150935	2	rs7600350	239794531	C	0.6436	0.03497
2	239794531	rs7600350	T	C	0.09005	f_Bifidobacteriaceae	1	1.137	1.45e-08	ncRNA_intronic	LOC150935	2	rs7600350	239794531	C	0.4158	0.04177
2	239794531	rs7600350	T	C	0.09005	g_Bifidobacterium	1	1.135	1.42e-08	ncRNA_intronic	LOC150935	2	rs7600350	239794531	C	0.4153	0.04206
10	20415142	rs79499638	C	G	0.07504	s_Roseburia_intestinalis	1	1.113	3.81e-08	intergenic	PLXDC2(dist=125287),MIR4675(dist=136828)	10	rs79499638	20415142	G	0.4643	0.04315
10	20409017	rs760646544	C	CTGTT	0.08689	s_Roseburia_intestinalis	1	1.097	1.75e-08	intergenic	PLXDC2(dist=119162),MIR4675(dist=142953)	10	rs760646544	20409017	CTGTT	0.4689	0.04349
7	46958	rs12666765	G	C	0.08926	g_Thiomonas	0.263754	3.527	4.44e-08	intergenic	LOC102723672(dist=97487)	7	rs12666765	46958	C	-0.5179	0.05376
7	66031	rs56759317	G	A	0.09163	g_Thiomonas	0.263754	3.495	4.37e-08	intergenic	LOC102723672(dist=78414)	7	rs56759317	66031	A	-0.5259	0.05462
7	44766	rs78694935	C	A	0.08926	g_Thiomonas	0.263754	3.527	4.44e-08	intergenic	LOC102723672(dist=99679)	7	rs78694935	44766	A	-0.5656	0.05489
7	44809	rs76554986	G	A	0.08926	g_Thiomonas	0.263754	3.527	4.44e-08	intergenic	LOC102723672(dist=99636)	7	rs76554986	44809	A	-0.5656	0.05489
2	239765628	rs10190247	G	A	0.08926	c_Actinobacteria	1	1.39	7.7e-09	ncRNA_intronic	LOC150935	2	rs10190247	239765628	A	0.4494	0.05496
2	239765628	rs10190247	G	A	0.08926	p_Actinobacteria	1	1.707	5.27e-09	ncRNA_intronic	LOC150935	2	rs10190247	239765628	A	0.4655	0.05942
2	239804868	rs4387820	G	A	0.08689	s_Bifidobacterium_longum	1	1.375	8.57e-09	intergenic	LOC150935(dist=4206),MIR4786(dist=138147)	2	rs4387820	239804868	A	0.5182	0.0791
2	239778162	rs62183161	C	T	0.08926	s_Bifidobacterium_breve	0.988673	0.78	3.96e-08	ncRNA_intronic	LOC150935	2	rs62183161	239778162	T	0.2804	0.0806
2	239797715	rs56346503	T	C	0.09163	s_Bifidobacterium_longum	1	1.351	4.09e-09	ncRNA_intronic	LOC150935	2	rs56346503	239797715	C	0.472	0.1078
2	239798098	rs1316923	C	T	0.09163	s_Bifidobacterium_longum	1	1.351	4.09e-09	ncRNA_intronic	LOC150935	2	rs1316923	239798098	T	0.4858	0.1174
2	239780522	rs11884577	C	G	0.09005	c_Actinobacteria	1	1.383	7.87e-09	ncRNA_intronic	LOC150935	2	rs11884577	239780522	G	0.3442	0.1267
2	239780522	rs11884577	C	G	0.09005	p_Actinobacteria	1	1.697	5.45e-09	ncRNA_intronic	LOC150935	2	rs11884577	239780522	G	0.3558	0.1343
2	239778162	rs62183161	C	T	0.08926	p_Actinobacteria	1	1.757	1.68e-09	ncRNA_intronic	LOC150935	2	rs62183161	239778162	T	0.3462	0.1538
1	75089715	rs795573	G	A	0.1469	s_Eggerthella_lenta	1	0.7979	3.95e-08	intergenic	TYW3(dist=323039),LHX8(dist=38719)	1	rs795573	75089715	A	-0.1688	0.1549
2	239798098	rs1316923	C	T	0.09163	p_Actinobacteria	1	1.656	9.8e-09	ncRNA_intronic	LOC150935	2	rs1316923	239798098	T	0.3646	0.1552
2	239798098	rs1316923	C	T	0.09163	c_Actinobacteria	1	1.35	1.35e-08	ncRNA_intronic	LOC150935	2	rs1316923	239798098	T	0.3447	0.1564
2	239778162	rs62183161	C	T	0.08926	c_Actinobacteria	1	1.432	2.47e-09	ncRNA_intronic	LOC150935	2	rs62183161	239778162	T	0.3135	0.1734
2	239765628	rs10190247	G	A	0.08926	f_Bifidobacteriaceae	1	1.158	1.05e-08	ncRNA_intronic	LOC150935	2	rs10190247	239765628	A	0.252	0.2078
2	239765628	rs10190247	G	A	0.08926	g_Bifidobacterium	1	1.156	1.03e-08	ncRNA_intronic	LOC150935	2	rs10190247	239765628	A	0.2515	0.2087
2	239798098	rs1316923	C	T	0.09163	f_Bifidobacteriaceae	1	1.119	2.14e-08	ncRNA_intronic	LOC150935	2	rs1316923	239798098	T	0.2595	0.2114
2	239798098	rs1316923	C	T	0.09163	g_Bifidobacterium	1	1.118	2.1e-08	ncRNA_intronic	LOC150935	2	rs1316923	239798098	T	0.259	0.2123
2	239797715	rs56346503	T	C	0.09163	p_Actinobacteria	1	1.656	9.8e-09	ncRNA_intronic	LOC150935	2	rs56346503	239797715	C	0.3016	0.214
2	239797715	rs56346503	T	C	0.09163	c_Actinobacteria	1	1.35	1.35e-08	ncRNA_intronic	LOC150935	2	rs56346503	239797715	C	0.286	0.214
2	239786373	rs10177457	G	A	0.09005	p_Actinobacteria	1	1.697	5.45e-09	ncRNA_intronic	LOC150935	2	rs10177457	239786373	A	0.289	0.2215
2	239786373	rs10177457	G	A	0.09005	c_Actinobacteria	1	1.383	7.87e-09	ncRNA_intronic	LOC150935	2	rs10177457	239786373	A	0.2656	0.236
2	239765628	rs10190247	G	A	0.08926	s_Bifidobacterium_longum	1	1.407	1.4e-09	ncRNA_intronic	LOC150935	2	rs10190247	239765628	A	0.3404	0.2549
2	239797715	rs56346503	T	C	0.09163	f_Bifidobacteriaceae	1	1.119	2.14e-08	ncRNA_intronic	LOC150935	2	rs56346503	239797715	C	0.2213	0.26
2	239797715	rs56346503	T	C	0.09163	g_Bifidobacterium	1	1.118	2.1e-08	ncRNA_intronic	LOC150935	2	rs56346503	239797715	C	0.2206	0.2617
2	239791238	rs72992168	G	A	0.09005	c_Actinobacteria	1	1.383	7.87e-09	ncRNA_intronic	LOC150935	2	rs72992168	239791238	A	0.2784	0.2734
2	239791238	rs72992168	G	A	0.09005	p_Actinobacteria	1	1.697	5.45e-09	ncRNA_intronic	LOC150935	2	rs72992168	239791238	A	0.2877	0.2832
2	239787802	rs10181238	G	A	0.09084	p_Actinobacteria	1	1.686	6.03e-09	ncRNA_intronic	LOC150935	2	rs10181238	239787802	A	0.2653	0.2779
2	239787802	rs10181238	G	A	0.09084	c_Actinobacteria	1	1.374	8.72e-09	ncRNA_intronic	LOC150935	2	rs10181238	239787802	A	0.2505	0.2799
3	134289356	rs12485418	A	G	0.327	g_Coprobacillus	1	10.44	4.63e-08	intergenic	RYK(dist=38612),LINC02004(dist=24220)	3	rs12485418	134289356	G	1.07	0.2809
2	239787802	rs10181238	G	A	0.09084	f_Bifidobacteriaceae	1	1.143	1.21e-08	ncRNA_intronic	LOC150935	2	rs10181238	239787802	A	0.2104	0.2878
2	239773864	rs73008287	G	A	0.08768	p_Actinobacteria	1	1.7	7.16e-09	ncRNA_intronic	LOC150935	2	rs73008287	239773864	A	0.2499	0.288
2	239773864	rs73008287	G	A	0.08768	c_Actinobacteria	1	1.385	1.03e-08	ncRNA_intronic	LOC150935	2	rs73008287	239773864	A	0.2334	0.2955
2	239787802	rs10181238	G	A	0.09084	g_Bifidobacterium	1	1.142	1.19e-08	ncRNA_intronic	LOC150935	2	rs10181238	239787802	A	0.2097	0.2893
2	239790086	rs72992164	G	A	0.09005	s_Bifidobacterium_longum	1	1.367	3.53e-09	ncRNA_intronic	LOC150935	2	rs72992164	239790086	A	0.3099	0.3044
12	128722917	rs4760535	C	T	0.1074	s_Acinetobacter_lwoffii	0.114887	4.225	2.21e-08	intergenic	TMEM132C(dist=15002),SLC15A4(dist=70277)	12	rs4760535	128722917	T	-0.2176	0.3192
2	239783877	rs143776591	A	AGATAGATAGATAGATAGAT(Ins)	0.07222	s_Bifidobacterium_longum	1	1.421	3.29e-08	ncRNA_intronic	LOC150935	2	rs143776591	239783877	AGATAGATAGATAGATAGAT	0.8142	0.3302
2	239786373	rs10177457	G	A	0.09005	f_Bifidobacteriaceae	1	1.145	1.31e-08	ncRNA_intronic	LOC150935	2	rs10177457	239786373	A	0.186	0.3311
2	239786373	rs10177457	G	A	0.09005	g_Bifidobacterium	1	1.143	1.29e-08	ncRNA_intronic	LOC150935	2	rs10177457	239786373	A	0.1855	0.3324
2	239777684	rs4380264	G	T	0.09019	c_Actinobacteria	1	1.381	8.48e-09	ncRNA_intronic	LOC150935	2	rs4380264	239777684	T	0.2275	0.3503
2	239777684	rs4380264	G	T	0.09019	p_Actinobacteria	1	1.696	5.89e-09	ncRNA_intronic	LOC150935	2	rs4380264	239777684	T	0.2387	0.3526
2	239786402	rs6731870	C	A	0.09005	p_Actinobacteria	1	1.697	5.45e-09	ncRNA_intronic	LOC150935	2	rs6731870	239786402	A	0.2268	0.3506
2	239786402	rs6731870	C	A	0.09005	c_Actinobacteria	1	1.383	7.87e-09	ncRNA_intronic	LOC150935	2	rs6731870	239786402	A	0.2092	0.3638
2	239785109	rs4365487	T	C	0.08847	c_Actinobacteria	1	1.37	1.23e-08	ncRNA_intronic	LOC150935	2	rs4365487	239785109	C	0.2184	0.3567
2	239785109	rs4365487	T	C	0.08847	p_Actinobacteria	1	1.682	8.62e-09	ncRNA_intronic	LOC150935	2	rs4365487	239785109	C	0.2288	0.3598
2	239780522	rs11884577	C	G	0.09005	f_Bifidobacteriaceae	1	1.145	1.31e-08	ncRNA_intronic	LOC150935	2	rs11884577	239780522	G	0.1757	0.3612
2	239780522	rs11884577	C	G	0.09005	g_Bifidobacterium	1	1.143	1.29e-08	ncRNA_intronic	LOC150935	2	rs11884577	239780522	G	0.1753	0.3623
2	239778162	rs62183161	C	T	0.08926	f_Bifidobacteriaceae	1	1.187	4e-09	ncRNA_intronic	LOC150935	2	rs62183161	239778162	T	0.1752	0.3729
2	239778162	rs62183161	C	T	0.08926	g_Bifidobacterium	1	1.186	3.94e-09	ncRNA_intronic	LOC150935	2	rs62183161	239778162	T	0.1745	0.3748
2	239763929	rs10183754	G	A	0.08926	p_Actinobacteria	1	1.707	5.27e-09	ncRNA_intronic	LOC150935	2	rs10183754	239763929	A	0.209	0.3892
2	239790086	rs72992164	G	A	0.09005	p_Actinobacteria	1	1.697	5.45e-09	ncRNA_intronic	LOC150935	2	rs72992164	239790086	A	0.2121	0.3951
2	239790086	rs72992164	G	A	0.09005	c_Actinobacteria	1	1.383	7.87e-09	ncRNA_intronic	LOC150935	2	rs72992164	239790086	A	0.1999	0.3981
1	55223088	rs67175330	C	T	0.0624	s_Simonsiella_muelleri	0.153722	4.993	3.23e-08	ncRNA_intronic	MIR4422HG	1	rs67175330	55223088	T	-0.2585	0.4026
1	55223482	rs17131756	A	T	0.0624	s_Simonsiella_muelleri	0.153722	4.993	3.23e-08	ncRNA_intronic	MIR4422HG	1	rs17131756	55223482	T	-0.2585	0.4026
1	55224208	rs72662528	G	A	0.0624	s_Simonsiella_muelleri	0.153722	4.993	3.23e-08	ncRNA_intronic	MIR4422HG	1	rs72662528	55224208	A	-0.2585	0.4026
1	55224574	rs67540256	G	A	0.0624	s_Simonsiella_muelleri	0.153722	4.993	3.23e-08	ncRNA_intronic	MIR4422HG	1	rs67540256	55224574	A	-0.2585	0.4026
1	55225458	rs58472471	G	A	0.0624	s_Simonsiella_muelleri	0.153722	4.993	3.23e-08	ncRNA_intronic	MIR4422HG	1	rs58472471	55225458	A	-0.2585	0.4026
1	55225758	rs72662534	G	A	0.0624	s_Simonsiella_muelleri	0.153722	4.993	3.23e-08	ncRNA_intronic	MIR4422HG	1	rs72662534	55225758	A	-0.2585	0.4026
2	239763929	rs10183754	G	A	0.08926	c_Actinobacteria	1	1.39	7.7e-09	ncRNA_intronic	LOC150935	2	rs10183754	239763929	A	0.1917	0.4049
2	239772135	rs1317545	T	G	0.08768	p_Actinobacteria	1	1.7	7.16e-09	ncRNA_intronic	LOC150935	2	rs1317545	239772135	G	0.1981	0.4184
2	239772135	rs1317545	T	G	0.08768	c_Actinobacteria	1	1.385	1.03e-08	ncRNA_intronic	LOC150935	2	rs1317545	239772135	G	0.1872	0.4203
2	239780522	rs11884577	C	G	0.09005	s_Bifidobacterium_longum	1	1.367	3.53e-09	ncRNA_intronic	LOC150935	2	rs11884577	239780522	G	0.2272	0.4297
2	239790086	rs72992164	G	A	0.09005	f_Bifidobacteriaceae	1	1.145	1.31e-08	ncRNA_intronic	LOC150935	2	rs72992164	239790086	A	0.1588	0.4318
2	239790086	rs72992164	G	A	0.09005	g_Bifidobacterium	1	1.143	1.29e-08	ncRNA_intronic	LOC150935	2	rs72992164	239790086	A	0.1583	0.4333
6	167770828	rs34696419	A	G	0.1461	f_Aerococcaceae	0.985437	0.1214	3.18e-08	intergenic	LINC02487(dist=87041),LINC01558(dist=13711)	6	rs34696419	167770828	G	0.0564	0.4352
1	55240632	rs3894659	A	G	0.06477	s_Simonsiella_muelleri	0.153722	4.784	3.46e-08	intergenic	MIR4422HG(dist=6455),LINC01753(dist=674977)	1	rs3894659	55240632	G	-0.2407	0.4357
12	128725604	rs4760541	G	A	0.1066	s_Acinetobacter_lwoffii	0.114887	4.298	1.71e-08	intergenic	TMEM132C(dist=17689),SLC15A4(dist=67590)	12	rs4760541	128725604	A	-0.1673	0.4383
2	239787755	rs10181157	G	A	0.09005	s_Bifidobacterium_longum	1	1.367	3.53e-09	ncRNA_intronic	LOC150935	2	rs10181157	239787755	A	0.2228	0.4437
1	55226016	rs66679331	G	T	0.0624	s_Simonsiella_muelleri	0.153722	4.993	3.23e-08	ncRNA_intronic	MIR4422HG	1	rs66679331	55226016	T	-0.2325	0.4532
1	55227853	rs75691641	T	G	0.0624	s_Simonsiella_muelleri	0.153722	4.993	3.23e-08	ncRNA_intronic	MIR4422HG	1	rs75691641	55227853	G	-0.2325	0.4532
1	55228515	rs111928762	A	G	0.0624	s_Simonsiella_muelleri	0.153722	4.993	3.23e-08	ncRNA_intronic	MIR4422HG	1	rs111928762	55228515	G	-0.2325	0.4532
6	167770828	rs34696419	A	G	0.1461	g_Abiotrophia	0.985437	0.1214	3.18e-08	intergenic	LINC02487(dist=87041),LINC01558(dist=13711)	6	rs34696419	167770828	G	0.02794	0.46
17	37433742	rs12936059	C	T	0.1951	f_Micrococcaceae	0.270227	0.2928	3.94e-08	intronic	TADA2A	17	rs12936059	37433742	T	-0.1155	0.463
17	37433894	rs12943415	C	T	0.1951	f_Micrococcaceae	0.270227	0.2928	3.94e-08	intronic	TADA2A	17	rs12943415	37433894	T	-0.1155	0.463
2	239782291	rs7566489	C	T	0.09005	s_Bifidobacterium_longum	1	1.367	3.53e-09	ncRNA_intronic	LOC150935	2	rs7566489	239782291	T	0.207	0.4757
2	239792307	rs28640956	G	C	0.09005	c_Actinobacteria	1	1.383	7.87e-09	ncRNA_intronic	LOC150935	2	rs28640956	239792307	C	0.1658	0.4823
2	239792307	rs28640956	G	C	0.09005	p_Actinobacteria	1	1.697	5.45e-09	ncRNA_intronic	LOC150935	2	rs28640956	239792307	C	0.1719	0.4896
1	55229862	rs2902875	C	T	0.06161	s_Simonsiella_muelleri	0.153722	5.085	2.52e-08	ncRNA_intronic	MIR4422HG	1	rs2902875	55229862	T	-0.2135	0.49
1	55230874	rs7512894	A	G	0.06319	s_Simonsiella_muelleri	0.153722	4.856	4.79e-08	ncRNA_intronic	MIR4422HG	1	rs7512894	55230874	G	-0.2135	0.49
1	55234141	rs3737810	C	G	0.06161	s_Simonsiella_muelleri	0.153722	5.085	2.52e-08	ncRNA_exonic	MIR4422HG	1	rs3737810	55234141	G	-0.2135	0.49
2	239770987	rs66569922	C	T	0.08768	c_Actinobacteria	1	1.385	1.03e-08	ncRNA_intronic	LOC150935	2	rs66569922	239770987	T	0.1519	0.4936
2	239770987	rs66569922	C	T	0.08768	p_Actinobacteria	1	1.7	7.16e-09	ncRNA_intronic	LOC150935	2	rs66569922	239770987	T	0.1601	0.4938
2	239787802	rs10181238	G	A	0.09084	s_Bifidobacterium_longum	1	1.386	1.83e-09	ncRNA_intronic	LOC150935	2	rs10181238	239787802	A	0.1998	0.4995
2	239787755	rs10181157	G	A	0.09005	c_Actinobacteria	1	1.383	7.87e-09	ncRNA_intronic	LOC150935	2	rs10181157	239787755	A	0.1519	0.5055
2	239786402	rs6731870	C	A	0.09005	f_Bifidobacteriaceae	1	1.145	1.31e-08	ncRNA_intronic	LOC150935	2	rs6731870	239786402	A	0.1309	0.5057
2	239786402	rs6731870	C	A	0.09005	g_Bifidobacterium	1	1.143	1.29e-08	ncRNA_intronic	LOC150935	2	rs6731870	239786402	A	0.1302	0.5079
2	239770987	rs66569922	C	T	0.08768	s_Bifidobacterium_longum	1	1.407	1.68e-09	ncRNA_intronic	LOC150935	2	rs66569922	239770987	T	0.1863	0.5105
1	55236165	rs10611059	ATGAG(Del)	A	0.05845	s_Simonsiella_muelleri	0.153722	5.29	4.79e-08	intergenic	MIR4422HG(dist=1988),LINC01753(dist=679444)	1	rs10611059	55236165	A	-0.2027	0.5125
1	55236620	rs6697048	A	G	0.06319	s_Simonsiella_muelleri	0.153722	4.881	4.39e-08	intergenic	MIR4422HG(dist=2443),LINC01753(dist=678989)	1	rs6697048	55236620	G	-0.2027	0.5125
1	55237907	rs113793186	C	A	0.06161	s_Simonsiella_muelleri	0.153722	5.085	2.52e-08	intergenic	MIR4422HG(dist=3730),LINC01753(dist=677702)	1	rs113793186	55237907	A	-0.2027	0.5125
1	55238103	rs112339942	A	G	0.06319	s_Simonsiella_muelleri	0.153722	4.881	4.39e-08	intergenic	MIR4422HG(dist=3926),LINC01753(dist=677506)	1	rs112339942	55238103	G	-0.2027	0.5125
1	55238117	rs6703677	C	T	0.06319	s_Simonsiella_muelleri	0.153722	4.856	4.79e-08	intergenic	MIR4422HG(dist=3940),LINC01753(dist=677492)	1	rs6703677	55238117	T	-0.2027	0.5125
1	55238318	rs10888905	T	C	0.06319	s_Simonsiella_muelleri	0.153722	4.856	4.79e-08	intergenic	MIR4422HG(dist=4141),LINC01753(dist=677291)	1	rs10888905	55238318	C	-0.2027	0.5125
1	55238864	rs3975733	A	G	0.06319	s_Simonsiella_muelleri	0.153722	4.856	4.79e-08	intergenic	MIR4422HG(dist=4687),LINC01753(dist=676745)	1	rs3975733	55238864	G	-0.2027	0.5125
1	55239009	rs3975734	C	T	0.06319	s_Simonsiella_muelleri	0.153722	4.856	4.79e-08	intergenic	MIR4422HG(dist=4832),LINC01753(dist=676600)	1	rs3975734	55239009	T	-0.2027	0.5125
1	55239222	rs2173355	C	T	0.06319	s_Simonsiella_muelleri	0.153722	4.856	4.79e-08	intergenic	MIR4422HG(dist=5045),LINC01753(dist=676387)	1	rs2173355	55239222	T	-0.2027	0.5125
1	55239940	rs6588550	T	A	0.06319	s_Simonsiella_muelleri	0.153722	4.856	4.79e-08	intergenic	MIR4422HG(dist=5763),LINC01753(dist=675669)	1	rs6588550	55239940	A	-0.2027	0.5125
1	55239942	rs6588551	A	T	0.06319	s_Simonsiella_muelleri	0.153722	4.856	4.79e-08	intergenic	MIR4422HG(dist=5765),LINC01753(dist=675667)	1	rs6588551	55239942	T	-0.2027	0.5125
1	55240043	rs7514621	G	A	0.06319	s_Simonsiella_muelleri	0.153722	4.856	4.79e-08	intergenic	MIR4422HG(dist=5866),LINC01753(dist=675566)	1	rs7514621	55240043	A	-0.2027	0.5125
2	239786373	rs10177457	G	A	0.09005	s_Bifidobacterium_longum	1	1.367	3.53e-09	ncRNA_intronic	LOC150935	2	rs10177457	239786373	A	0.1863	0.5149
2	239777684	rs4380264	G	T	0.09019	s_Bifidobacterium_longum	1	1.364	3.96e-09	ncRNA_intronic	LOC150935	2	rs4380264	239777684	T	-0.1999	0.52
22	45010652	rs140552	C	T	0.06082	s_Aggregatibacter_segnis	0.964401	-0.6853	1.16e-08	upstream	PHF21B	22	rs140552	45010652	T	0.09293	0.5253
22	45011237	rs131989	C	T	0.06161	s_Aggregatibacter_segnis	0.964401	-0.6739	1.69e-08	intergenic	PHF21B(dist=1309),NUP50-DT(dist=122521)	22	rs131989	45011237	T	0.09293	0.5253
22	45011536	rs131990	C	A	0.06161	s_Aggregatibacter_segnis	0.964401	-0.6739	1.69e-08	intergenic	PHF21B(dist=1608),NUP50-DT(dist=122222)	22	rs131990	45011536	A	0.09293	0.5253
2	239787755	rs10181157	G	A	0.09005	p_Actinobacteria	1	1.697	5.45e-09	ncRNA_intronic	LOC150935	2	rs10181157	239787755	A	0.1515	0.5286
22	45013255	rs131992	C	T	0.06161	s_Aggregatibacter_segnis	0.964401	-0.6739	1.69e-08	intergenic	PHF21B(dist=3327),NUP50-DT(dist=120503)	22	rs131992	45013255	T	0.08757	0.5461
22	45013566	rs131994	T	C	0.06161	s_Aggregatibacter_segnis	0.964401	-0.6739	1.69e-08	intergenic	PHF21B(dist=3638),NUP50-DT(dist=120192)	22	rs131994	45013566	C	0.08757	0.5461
17	37430925	rs35615029	T	A	0.1946	f_Micrococcaceae	0.270227	0.2928	3.94e-08	intronic	TADA2A	17	rs35615029	37430925	A	-0.09332	0.5511
17	37432082	rs12452080	A	G	0.1951	f_Micrococcaceae	0.270227	0.2928	3.94e-08	intronic	TADA2A	17	rs12452080	37432082	G	-0.09332	0.5511
2	239773864	rs73008287	G	A	0.08768	s_Bifidobacterium_longum	1	1.407	1.68e-09	ncRNA_intronic	LOC150935	2	rs73008287	239773864	A	0.1655	0.5611
2	239787755	rs10181157	G	A	0.09005	f_Bifidobacteriaceae	1	1.145	1.31e-08	ncRNA_intronic	LOC150935	2	rs10181157	239787755	A	0.111	0.5686
2	239787755	rs10181157	G	A	0.09005	g_Bifidobacterium	1	1.143	1.29e-08	ncRNA_intronic	LOC150935	2	rs10181157	239787755	A	0.1104	0.5706
17	37444401	rs34341316	C	CA	0.1951	f_Micrococcaceae	0.270227	0.2928	3.94e-08	intronic	TADA2A	17	rs34341316	37444401	CA	-0.08753	0.5771
2	239792351	rs28540721	C	T	0.09005	c_Actinobacteria	1	1.383	7.87e-09	ncRNA_intronic	LOC150935	2	rs28540721	239792351	T	0.1265	0.5998
17	37433146	rs12942673	T	A	0.1951	f_Micrococcaceae	0.270227	0.2928	3.94e-08	intronic	TADA2A	17	rs12942673	37433146	A	-0.08207	0.6002
2	239792351	rs28540721	C	T	0.09005	s_Bifidobacterium_longum	1	1.367	3.53e-09	ncRNA_intronic	LOC150935	2	rs28540721	239792351	T	0.1577	0.6082
2	239792351	rs28540721	C	T	0.09005	p_Actinobacteria	1	1.697	5.45e-09	ncRNA_intronic	LOC150935	2	rs28540721	239792351	T	0.1266	0.6186
2	239782291	rs7566489	C	T	0.09005	c_Actinobacteria	1	1.383	7.87e-09	ncRNA_intronic	LOC150935	2	rs7566489	239782291	T	0.1123	0.6215
2	239785109	rs4365487	T	C	0.08847	s_Bifidobacterium_longum	1	1.35	6.37e-09	ncRNA_intronic	LOC150935	2	rs4365487	239785109	C	0.149	0.622
2	239782291	rs7566489	C	T	0.09005	p_Actinobacteria	1	1.697	5.45e-09	ncRNA_intronic	LOC150935	2	rs7566489	239782291	T	0.1172	0.625
2	239777684	rs4380264	G	T	0.09019	g_Bifidobacterium	1	1.139	1.5e-08	ncRNA_intronic	LOC150935	2	rs4380264	239777684	T	-0.09942	0.6326
2	239777684	rs4380264	G	T	0.09019	f_Bifidobacteriaceae	1	1.14	1.52e-08	ncRNA_intronic	LOC150935	2	rs4380264	239777684	T	-0.09856	0.6355
22	45016377	rs140554	G	A	0.06082	s_Aggregatibacter_segnis	0.964401	-0.6853	1.16e-08	intergenic	PHF21B(dist=6449),NUP50-DT(dist=117381)	22	rs140554	45016377	A	0.06875	0.6392
2	239782291	rs7566489	C	T	0.09005	f_Bifidobacteriaceae	1	1.145	1.31e-08	ncRNA_intronic	LOC150935	2	rs7566489	239782291	T	0.08902	0.6466
2	239782291	rs7566489	C	T	0.09005	g_Bifidobacterium	1	1.143	1.29e-08	ncRNA_intronic	LOC150935	2	rs7566489	239782291	T	0.08852	0.6485
2	239785109	rs4365487	T	C	0.08847	f_Bifidobacteriaceae	1	1.136	1.95e-08	ncRNA_intronic	LOC150935	2	rs4365487	239785109	C	0.08797	0.6637
16	12725213	rs13332084	C	G	0.2022	o_Caulobacterales	0.516181	0.3977	2.91e-08	intronic	CPPED1	16	rs13332084	12725213	G	-0.05886	0.6673
16	12725213	rs13332084	C	G	0.2022	f_Caulobacteraceae	0.516181	0.3977	2.91e-08	intronic	CPPED1	16	rs13332084	12725213	G	-0.05886	0.6673
2	239785109	rs4365487	T	C	0.08847	g_Bifidobacterium	1	1.134	1.92e-08	ncRNA_intronic	LOC150935	2	rs4365487	239785109	C	0.08658	0.6687
2	239770987	rs66569922	C	T	0.08768	f_Bifidobacteriaceae	1	1.149	1.57e-08	ncRNA_intronic	LOC150935	2	rs66569922	239770987	T	0.07695	0.6846
2	239770987	rs66569922	C	T	0.08768	g_Bifidobacterium	1	1.148	1.54e-08	ncRNA_intronic	LOC150935	2	rs66569922	239770987	T	0.07661	0.686
22	45004238	rs2008054	G	A	0.05924	s_Aggregatibacter_segnis	0.964401	-0.6729	4.91e-08	intronic	PHF21B	22	rs2008054	45004238	A	0.05652	0.6983
2	27629051	rs3749147	G	A	0.2828	g_Eggerthella	1	1.45	3.23e-08	exonic	GPN1	2	rs3749147	27629051	A	-0.04278	0.7011
2	239791238	rs72992168	G	A	0.09005	f_Bifidobacteriaceae	1	1.145	1.31e-08	ncRNA_intronic	LOC150935	2	rs72992168	239791238	A	0.08246	0.7041
2	239791238	rs72992168	G	A	0.09005	g_Bifidobacterium	1	1.143	1.29e-08	ncRNA_intronic	LOC150935	2	rs72992168	239791238	A	0.0814	0.7077
2	239773864	rs73008287	G	A	0.08768	f_Bifidobacteriaceae	1	1.149	1.57e-08	ncRNA_intronic	LOC150935	2	rs73008287	239773864	A	0.07119	0.7086
2	239773864	rs73008287	G	A	0.08768	g_Bifidobacterium	1	1.148	1.54e-08	ncRNA_intronic	LOC150935	2	rs73008287	239773864	A	0.07084	0.71
17	37504022	rs9913844	T	C	0.1959	f_Micrococcaceae	0.270227	0.2886	2.95e-08	intronic	DUSP14	17	rs9913844	37504022	C	-0.05624	0.7165
2	239792307	rs28640956	G	C	0.09005	s_Bifidobacterium_longum	1	1.367	3.53e-09	ncRNA_intronic	LOC150935	2	rs28640956	239792307	C	0.0978	0.7453
17	37498707	rs12936188	C	T	0.1959	f_Micrococcaceae	0.270227	0.2886	2.95e-08	intronic	DUSP14	17	rs12936188	37498707	T	-0.0504	0.7468
17	37498715	rs12936196	C	T	0.1959	f_Micrococcaceae	0.270227	0.2886	2.95e-08	intronic	DUSP14	17	rs12936196	37498715	T	-0.0504	0.7468
17	37499265	rs4794754	C	T	0.1959	f_Micrococcaceae	0.270227	0.2886	2.95e-08	intronic	DUSP14	17	rs4794754	37499265	T	-0.0504	0.7468
17	37499654	rs11263751	C	T	0.1959	f_Micrococcaceae	0.270227	0.2886	2.95e-08	intronic	DUSP14	17	rs11263751	37499654	T	-0.0504	0.7468
17	37500885	rs12946892	A	G	0.1959	f_Micrococcaceae	0.270227	0.2886	2.95e-08	intronic	DUSP14	17	rs12946892	37500885	G	-0.0504	0.7468
17	37501494	rs1983367	A	G	0.1959	f_Micrococcaceae	0.270227	0.2886	2.95e-08	intronic	DUSP14	17	rs1983367	37501494	G	-0.0504	0.7468
17	37485547	rs112336244	G	A	0.1891	f_Micrococcaceae	0.270227	0.2814	3.74e-08	intergenic	TADA2A(dist=8426),DUSP14(dist=4298)	17	rs112336244	37485547	A	-0.04881	0.7548
17	37507685	rs12937732	C	T	0.1943	f_Micrococcaceae	0.270227	0.2921	4.47e-08	intronic	DUSP14	17	rs12937732	37507685	T	-0.04837	0.7557
2	239772135	rs1317545	T	G	0.08768	s_Bifidobacterium_longum	1	1.407	1.68e-09	ncRNA_intronic	LOC150935	2	rs1317545	239772135	G	0.08766	0.7673
2	239778162	rs62183161	C	T	0.08926	s_Bifidobacterium_longum	1	1.422	8.68e-10	ncRNA_intronic	LOC150935	2	rs62183161	239778162	T	0.08661	0.7682
17	37489616	rs62076700	C	G	0.1951	f_Micrococcaceae	0.270227	0.2928	3.94e-08	upstream	DUSP14	17	rs62076700	37489616	G	-0.04238	0.7857
2	239792307	rs28640956	G	C	0.09005	f_Bifidobacteriaceae	1	1.145	1.31e-08	ncRNA_intronic	LOC150935	2	rs28640956	239792307	C	0.05299	0.7925
2	239772135	rs1317545	T	G	0.08768	f_Bifidobacteriaceae	1	1.149	1.57e-08	ncRNA_intronic	LOC150935	2	rs1317545	239772135	G	0.05183	0.7938
2	239792307	rs28640956	G	C	0.09005	g_Bifidobacterium	1	1.143	1.29e-08	ncRNA_intronic	LOC150935	2	rs28640956	239792307	C	0.05237	0.7949
2	239772135	rs1317545	T	G	0.08768	g_Bifidobacterium	1	1.148	1.54e-08	ncRNA_intronic	LOC150935	2	rs1317545	239772135	G	0.05128	0.7959
16	12725213	rs13332084	C	G	0.2022	g_Caulobacter	0.516181	0.3977	2.91e-08	intronic	CPPED1	16	rs13332084	12725213	G	-0.03421	0.8023
5	38014151	rs1508833	C	A	0.1169	s_Campylobacter_jejuni	1	0.611	4.09e-08	intergenic	LINC02110(dist=63097),LINC02107(dist=11546)	5	rs1508833	38014151	A	0.02335	0.8053
2	239786402	rs6731870	C	A	0.09005	s_Bifidobacterium_longum	1	1.367	3.53e-09	ncRNA_intronic	LOC150935	2	rs6731870	239786402	A	0.06663	0.8207
17	37476412	rs12942606	G	T	0.1951	f_Micrococcaceae	0.270227	0.2928	3.94e-08	intronic	TADA2A	17	rs12942606	37476412	T	-0.02956	0.8506
5	38017667	rs72730698	C	T	0.1469	s_Campylobacter_jejuni	1	0.56	3.93e-08	intergenic	LINC02110(dist=66613),LINC02107(dist=8030)	5	rs72730698	38017667	T	0.01533	0.8585
2	239766072	rs2412020	G	A	0.1351	s_Bifidobacterium_longum	1	1.102	2.31e-08	ncRNA_intronic	LOC150935	2	rs2412020	239766072	A	0.03942	0.8687
1	55237426	rs3850858	G	T	0.08926	s_Simonsiella_muelleri	0.153722	4.093	4.69e-08	intergenic	MIR4422HG(dist=3249),LINC01753(dist=678183)	1	rs3850858	55237426	T	-0.03907	0.8711
1	55237445	rs3897714	A	G	0.08926	s_Simonsiella_muelleri	0.153722	4.093	4.69e-08	intergenic	MIR4422HG(dist=3268),LINC01753(dist=678164)	1	rs3897714	55237445	G	-0.03907	0.8711
1	55237693	rs7541424	T	C	0.08926	s_Simonsiella_muelleri	0.153722	4.093	4.69e-08	intergenic	MIR4422HG(dist=3516),LINC01753(dist=677916)	1	rs7541424	55237693	C	-0.03907	0.8711
1	55237900	rs6663249	T	G	0.08926	s_Simonsiella_muelleri	0.153722	4.093	4.69e-08	intergenic	MIR4422HG(dist=3723),LINC01753(dist=677709)	1	rs6663249	55237900	G	-0.03907	0.8711
16	12746036	rs72779080	T	A	0.203	o_Caulobacterales	0.516181	0.4016	4.24e-08	intronic	CPPED1	16	rs72779080	12746036	A	-0.01939	0.8876
16	12746036	rs72779080	T	A	0.203	f_Caulobacteraceae	0.516181	0.4016	4.24e-08	intronic	CPPED1	16	rs72779080	12746036	A	-0.01939	0.8876
16	12741334	rs12447643	G	A	0.1998	o_Caulobacterales	0.516181	0.3982	3.59e-08	intronic	CPPED1	16	rs12447643	12741334	A	-0.01777	0.897
16	12741334	rs12447643	G	A	0.1998	f_Caulobacteraceae	0.516181	0.3982	3.59e-08	intronic	CPPED1	16	rs12447643	12741334	A	-0.01777	0.897
5	38012574	rs11448413	A	AT	0.1382	s_Campylobacter_jejuni	1	0.5989	8.24e-09	intergenic	LINC02110(dist=61520),LINC02107(dist=13123)	5	rs11448413	38012574	AT	0.01074	0.9011
5	38013726	rs72730696	T	G	0.1382	s_Campylobacter_jejuni	1	0.5989	8.24e-09	intergenic	LINC02110(dist=62672),LINC02107(dist=11971)	5	rs72730696	38013726	G	0.01074	0.9011
5	38015231	rs6862951	T	C	0.139	s_Campylobacter_jejuni	1	0.5891	1.38e-08	intergenic	LINC02110(dist=64177),LINC02107(dist=10466)	5	rs6862951	38015231	C	0.01074	0.9011
5	38009353	rs11955715	G	C	0.1382	s_Campylobacter_jejuni	1	0.5989	8.24e-09	intergenic	LINC02110(dist=58299),LINC02107(dist=16344)	5	rs11955715	38009353	C	-0.01038	0.9045
16	12741023	rs11075151	T	C	0.1998	o_Caulobacterales	0.516181	0.3982	3.59e-08	intronic	CPPED1	16	rs11075151	12741023	C	-0.01586	0.9073
16	12741023	rs11075151	T	C	0.1998	f_Caulobacteraceae	0.516181	0.3982	3.59e-08	intronic	CPPED1	16	rs11075151	12741023	C	-0.01586	0.9073
2	239763929	rs10183754	G	A	0.08926	s_Bifidobacterium_longum	1	1.407	1.4e-09	ncRNA_intronic	LOC150935	2	rs10183754	239763929	A	-0.03406	0.9077
2	239763929	rs10183754	G	A	0.08926	f_Bifidobacteriaceae	1	1.158	1.05e-08	ncRNA_intronic	LOC150935	2	rs10183754	239763929	A	0.0225	0.9089
2	239763929	rs10183754	G	A	0.08926	g_Bifidobacterium	1	1.156	1.03e-08	ncRNA_intronic	LOC150935	2	rs10183754	239763929	A	0.02195	0.9111
2	239791238	rs72992168	G	A	0.09005	s_Bifidobacterium_longum	1	1.367	3.53e-09	ncRNA_intronic	LOC150935	2	rs72992168	239791238	A	0.0238	0.9415
16	12741023	rs11075151	T	C	0.1998	g_Caulobacter	0.516181	0.3982	3.59e-08	intronic	CPPED1	16	rs11075151	12741023	C	0.008803	0.9484
16	12741334	rs12447643	G	A	0.1998	g_Caulobacter	0.516181	0.3982	3.59e-08	intronic	CPPED1	16	rs12447643	12741334	A	0.007103	0.9587
2	239792351	rs28540721	C	T	0.09005	f_Bifidobacteriaceae	1	1.145	1.31e-08	ncRNA_intronic	LOC150935	2	rs28540721	239792351	T	0.00798	0.9691
2	239792351	rs28540721	C	T	0.09005	g_Bifidobacterium	1	1.143	1.29e-08	ncRNA_intronic	LOC150935	2	rs28540721	239792351	T	0.007359	0.9715
16	12746036	rs72779080	T	A	0.203	g_Caulobacter	0.516181	0.4016	4.24e-08	intronic	CPPED1	16	rs72779080	12746036	A	0.004847	0.9718
5	38016339	rs6868790	T	C	0.1374	s_Campylobacter_jejuni	1	0.6076	6.82e-09	intergenic	LINC02110(dist=65285),LINC02107(dist=9358)	5	rs6868790	38016339	C	0.002556	0.9766
5	38016440	rs6868952	T	C	0.1382	s_Campylobacter_jejuni	1	0.5963	9.54e-09	intergenic	LINC02110(dist=65386),LINC02107(dist=9257)	5	rs6868952	38016440	C	0.002556	0.9766
5	38016682	rs6888603	G	C	0.1382	s_Campylobacter_jejuni	1	0.5963	9.54e-09	intergenic	LINC02110(dist=65628),LINC02107(dist=9015)	5	rs6888603	38016682	C	0.002556	0.9766
5	38009108	rs7445104	G	A	0.1169	s_Campylobacter_jejuni	1	0.611	4.09e-08	intergenic	LINC02110(dist=58054),LINC02107(dist=16589)	5	rs7445104	38009108	A	-0.002026	0.983
5	38009135	rs11955655	G	T	0.1169	s_Campylobacter_jejuni	1	0.611	4.09e-08	intergenic	LINC02110(dist=58081),LINC02107(dist=16562)	5	rs11955655	38009135	T	-0.002026	0.983
17	37462648	rs11461363	A	AT	0.1951	f_Micrococcaceae	0.270227	0.2928	3.94e-08	intronic	TADA2A	17	rs11461363	37462648	AT	6.196e-05	0.9997
17	37464077	rs9909336	C	G	0.1951	f_Micrococcaceae	0.270227	0.2928	3.94e-08	intronic	TADA2A	17	rs9909336	37464077	G	6.196e-05	0.9997
10	110737149	rs12769350	T	C	0.466	s_Actinomyces_odontolyticus	0.919094	0.4637	3.74e-09	intronic	RBM20	NULL
2	109687928	rs72627489	C	T	0.3073	s_Alistipes_shahii	1	-0.1054	8.58e-09	intergenic	SOWAHC(dist=68941),RGPD5(dist=104830)	NULL
5	172970947	rs141426604	C	G	0.1193	s_unclassified_Capnocytophaga_sp__oral_taxon_329	1	-5.026	1.39e-08	intergenic	RPL26L1(dist=1176),ATP6V0E1(dist=12813)	NULL
10	110736940	rs10885028	T	C	0.4597	s_Actinomyces_odontolyticus	0.919094	0.4728	1.07e-08	intronic	RBM20	NULL
10	110740582	rs2419580	G	T	0.4558	s_Actinomyces_odontolyticus	0.919094	0.4749	1.28e-08	intronic	RBM20	NULL
10	110736661	rs36044662	C	CA(Ins)	0.4589	s_Actinomyces_odontolyticus	0.919094	0.4749	1.37e-08	intronic	RBM20	NULL
10	110737606	rs4918581	C	G	0.4589	s_Actinomyces_odontolyticus	0.919094	0.4749	1.37e-08	intronic	RBM20	NULL
10	110737705	rs4918582	T	C	0.4589	s_Actinomyces_odontolyticus	0.919094	0.4749	1.37e-08	intronic	RBM20	NULL
10	110737874	rs10787273	A	G	0.4589	s_Actinomyces_odontolyticus	0.919094	0.4749	1.37e-08	intronic	RBM20	NULL
10	110737893	rs10787274	C	T	0.4589	s_Actinomyces_odontolyticus	0.919094	0.4749	1.37e-08	intronic	RBM20	NULL
10	110737907	rs10787275	T	C	0.4589	s_Actinomyces_odontolyticus	0.919094	0.4749	1.37e-08	intronic	RBM20	NULL
10	110737977	rs10885029	C	T	0.4589	s_Actinomyces_odontolyticus	0.919094	0.4749	1.37e-08	intronic	RBM20	NULL
10	110738253	rs7081422	G	A	0.4526	s_Actinomyces_odontolyticus	0.919094	0.477	1.56e-08	intronic	RBM20	NULL
2	87402111	chr2:87402111	C	T	0.09889	f_Clostridiaceae	1	-1.538	2.63e-08	intergenic	MIR4771-1(dist=207252),CYTOR(dist=53316)	NULL
2	87402111	chr2:87402111	C	T	0.09889	g_Clostridium	1	-1.538	2.63e-08	intergenic	MIR4771-1(dist=207252),CYTOR(dist=53316)	NULL
10	110738030	rs10885030	G	A	0.4597	s_Actinomyces_odontolyticus	0.919094	0.4776	1.77e-08	intronic	RBM20	NULL
10	110738316	rs7099556	C	T	0.4597	s_Actinomyces_odontolyticus	0.919094	0.4776	1.77e-08	intronic	RBM20	NULL
10	110738810	rs7085620	G	A	0.4597	s_Actinomyces_odontolyticus	0.919094	0.4776	1.77e-08	intronic	RBM20	NULL
10	110739345	rs883317	G	C	0.4597	s_Actinomyces_odontolyticus	0.919094	0.4776	1.77e-08	intronic	RBM20	NULL
5	87806331	rs7720997	G	A	0.1377	s_Oscillibacter_valericigenes	0.482201	0.3186	2e-08	intergenic	LINC02488(dist=126922),TMEM161B(dist=381985)	NULL
2	109691579	rs57632247	G	T	0.2978	s_Alistipes_shahii	1	-0.1033	3.45e-08	intergenic	SOWAHC(dist=72592),RGPD5(dist=101179)	NULL
5	172970947	rs141426604	C	G	0.1193	g_Capnocytophaga	1	-4.473	3.84e-08	intergenic	RPL26L1(dist=1176),ATP6V0E1(dist=12813)	NULL
12	68461531	rs17836844	T	C	0.4834	s_unclassified_Megasphaera_sp__UPII_135-E	0.996764	-0.148	3.83e-08	intergenic	LINC02384(dist=10047),RAP1B(dist=149308)	NULL
12	68457568	rs9634293	G	C	0.4834	s_unclassified_Megasphaera_sp__UPII_135-E	0.996764	-0.1475	4.55e-08	intergenic	LINC02384(dist=6084),RAP1B(dist=153271)	NULL
5	172970947	rs141426604	C	G	0.1193	c_Flavobacteriia	1	-4.559	4.56e-08	intergenic	RPL26L1(dist=1176),ATP6V0E1(dist=12813)	NULL
5	172970947	rs141426604	C	G	0.1193	o_Flavobacteriales	1	-4.559	4.56e-08	intergenic	RPL26L1(dist=1176),ATP6V0E1(dist=12813)	NULL
5	172970947	rs141426604	C	G	0.1193	f_Flavobacteriaceae	1	-4.559	4.56e-08	intergenic	RPL26L1(dist=1176),ATP6V0E1(dist=12813)	NULL
16	69531087	rs11332955	GA(Del)	G	0.1114	s_unclassified_Megasphaera_sp__UPII_135-E	0.996764	-0.252	4.67e-08	intergenic	CYB5B(dist=64823),MIR1538(dist=34721)	NULL
16	69533195	rs755211287	T	TGCCCGAA	0.1114	s_unclassified_Megasphaera_sp__UPII_135-E	0.996764	-0.252	4.67e-08	intergenic	CYB5B(dist=66931),MIR1538(dist=32613)	NULL
17	37425724	rs4795198	A	T	0.1951	f_Micrococcaceae	0.270227	0.2928	3.94e-08	intronic	TADA2A	NULL
13	107892700	rs9559184	T	C	0.222	s_unclassified_Eggerthella_sp__YY7918	0.498382	0.4154	4.14e-08	intergenic	FAM155A(dist=25588),LIG4(dist=314744)	NULL
17	37385131	rs11263747	T	C	0.1951	f_Micrococcaceae	0.270227	0.2944	4.23e-08	intronic	ACACA,C17orf78	NULL
17	37394623	rs12939217	C	T	0.1951	f_Micrococcaceae	0.270227	0.2944	4.23e-08	intronic	ACACA	NULL
17	37395545	rs71375437	T	C	0.1951	f_Micrococcaceae	0.270227	0.2944	4.23e-08	intronic	ACACA	NULL
17	37399239	rs9898680	C	A	0.1951	f_Micrococcaceae	0.270227	0.2944	4.23e-08	intronic	ACACA	NULL
17	37400872	rs9913481	C	T	0.1951	f_Micrococcaceae	0.270227	0.2944	4.23e-08	intronic	ACACA	NULL
17	37405074	rs2030285	T	C	0.1951	f_Micrococcaceae	0.270227	0.2944	4.23e-08	intronic	ACACA	NULL
11	75753299	rs11236524	T	C	0.1817	s_Bacteroides_plebeius	1	1.64	4.39e-08	intergenic	MOGAT2(dist=20341),LOC283214(dist=5156)	NULL
17	81075473	rs7503597	G	T	0.1564	p_Deinococcus-Thermus	0.124595	3.94	4.96e-08	intronic	BAIAP2	NULL
1	55228110	rs111291700	A	G,C	0.09084	s_Simonsiella_muelleri	0.153722	4.135	4.72e-08	ncRNA_intronic	MIR4422HG	NULL
7	42694	rs143911667	A	AC	0.08926	f_Burkholderiales_noname	0.263754	3.527	4.44e-08	intergenic	LOC102723672(dist=101751)	NULL
7	42694	rs143911667	A	AC	0.08926	g_Thiomonas	0.263754	3.527	4.44e-08	intergenic	LOC102723672(dist=101751)	NULL
7	43259	rs12666071	C	T	0.08926	f_Burkholderiales_noname	0.263754	3.527	4.44e-08	intergenic	LOC102723672(dist=101186)	NULL
7	43926	rs75960957	A	G	0.08926	f_Burkholderiales_noname	0.263754	3.527	4.44e-08	intergenic	LOC102723672(dist=100519)	NULL
7	43934	rs114012486	C	T	0.08926	f_Burkholderiales_noname	0.263754	3.527	4.44e-08	intergenic	LOC102723672(dist=100511)	NULL
7	44316	rs117187221	G	A	0.08926	f_Burkholderiales_noname	0.263754	3.527	4.44e-08	intergenic	LOC102723672(dist=100129)	NULL
7	44766	rs78694935	C	A	0.08926	f_Burkholderiales_noname	0.263754	3.527	4.44e-08	intergenic	LOC102723672(dist=99679)	NULL
7	44809	rs76554986	G	A	0.08926	f_Burkholderiales_noname	0.263754	3.527	4.44e-08	intergenic	LOC102723672(dist=99636)	NULL
7	46958	rs12666765	G	C	0.08926	f_Burkholderiales_noname	0.263754	3.527	4.44e-08	intergenic	LOC102723672(dist=97487)	NULL
7	53633	rs186514687	G	A	0.08926	f_Burkholderiales_noname	0.263754	3.527	4.44e-08	intergenic	LOC102723672(dist=90812)	NULL
7	54892	rs78405947	G	A	0.08926	f_Burkholderiales_noname	0.263754	3.527	4.44e-08	intergenic	LOC102723672(dist=89553)	NULL
7	55860	rs76550741	T	C	0.08926	f_Burkholderiales_noname	0.263754	3.527	4.44e-08	intergenic	LOC102723672(dist=88585)	NULL
7	58901	rs75582885	C	T	0.08926	f_Burkholderiales_noname	0.263754	3.527	4.44e-08	intergenic	LOC102723672(dist=85544)	NULL
7	66031	rs56759317	G	A	0.09163	f_Burkholderiales_noname	0.263754	3.495	4.37e-08	intergenic	LOC102723672(dist=78414)	NULL
18	51489244	rs74627281	T	C	0.1517	g_Macrococcus	0.147249	3.552	3.99e-08	ncRNA_intronic	LINC01630	NULL
18	51489782	rs76021729	G	A	0.1485	g_Macrococcus	0.147249	3.593	3.97e-08	ncRNA_intronic	LINC01630	NULL
18	51490089	rs17813045	A	G	0.1485	g_Macrococcus	0.147249	3.593	3.97e-08	ncRNA_intronic	LINC01630	NULL
17	81077666	rs4969374	G	A	0.1556	p_Deinococcus-Thermus	0.124595	4.005	3.87e-08	intronic	BAIAP2	NULL
17	81110665	rs4072589	A	G	0.1761	p_Deinococcus-Thermus	0.124595	3.724	3.87e-08	intronic	BAIAP2	NULL
7	73830	rs116854250	C	G	0.09084	f_Burkholderiales_noname	0.263754	3.533	3.66e-08	intergenic	LOC102723672(dist=70615)	NULL
7	73830	rs116854250	C	G	0.09084	g_Thiomonas	0.263754	3.533	3.66e-08	intergenic	LOC102723672(dist=70615)	NULL
9	8567117	rs10815916	G	T	0.1951	g_Xylella	0.160194	2.831	3.3e-08	intronic	PTPRD	NULL
1	55222870	rs67293523	C	A	0.0624	s_Simonsiella_muelleri	0.153722	4.993	3.23e-08	ncRNA_intronic	MIR4422HG	NULL
7	56113	rs75920952	C	T	0.08926	f_Burkholderiales_noname	0.263754	3.586	3.23e-08	intergenic	LOC102723672(dist=88332)	NULL
11	72749885	rs142489578	A	AT	0.06962	s_Erwinia_amylovora	0.279935	3.909	3.14e-08	intronic	ARAP1	NULL
17	81102141	rs71367034	T	TCCCACAGACCCACAGA(Ins)	0.154	p_Deinococcus-Thermus	0.124595	4.056	2.95e-08	intronic	BAIAP2	NULL
7	73662	rs372559049	T	C	0.0861	f_Burkholderiales_noname	0.263754	3.671	2.92e-08	intergenic	LOC102723672(dist=70783)	NULL
7	73662	rs372559049	T	C	0.0861	g_Thiomonas	0.263754	3.671	2.92e-08	intergenic	LOC102723672(dist=70783)	NULL
3	73195433	rs13062401	C	G	0.4613	s_Prevotella_denticola	0.86246	1.99	2.89e-08	intergenic	PPP4R2(dist=126232),PDZRN3(dist=186997)	NULL
6	42314655	rs4714598	G	A	0.1667	s_unclassified_Prevotella_sp__oral_taxon_317	0.108414	3.931	2.87e-08	intronic	TRERF1	NULL
17	81111193	rs4969248	T	C	0.1746	p_Deinococcus-Thermus	0.124595	3.85	2.86e-08	intronic	BAIAP2	NULL
9	137118224	rs138404580	A	G	0.06951	s_unclassified_Lachnospiraceae_bacterium_3_1_57FAA_CT1	1	9.671	4.23e-08	intergenic	DPP7(dist=3481),GRIN1(dist=20933)	NULL
9	138209252	rs200920237	T	C	0.07425	f_Burkholderiales_noname	0.263754	3.927	2.64e-08	intergenic	LOC101928932(dist=5799),FAM157B(dist=7604)	NULL
9	138209252	rs200920237	T	C	0.07425	g_Thiomonas	0.263754	3.927	2.64e-08	intergenic	LOC101928932(dist=5799),FAM157B(dist=7604)	NULL
7	53505	rs147819093	CATAGA(Del)	C	0.09163	f_Burkholderiales_noname	0.263754	3.532	2.61e-08	intergenic	NONE(dist=NONE),LOC102723672(dist=90940)	NULL
1	55240730	rs113911544	A	G	0.06161	s_Simonsiella_muelleri	0.153722	5.085	2.52e-08	intergenic	MIR4422HG(dist=6553),LINC01753(dist=674879)	NULL
7	73798	rs138733599	G	A	0.09005	f_Burkholderiales_noname	0.263754	3.609	2.52e-08	intergenic	LOC102723672(dist=70647)	NULL
7	73798	rs138733599	G	A	0.09005	g_Thiomonas	0.263754	3.609	2.52e-08	intergenic	LOC102723672(dist=70647)	NULL
2	163745419	rs12474596	T	C	0.4076	g_Olsenella	0.820388	2.064	2.48e-08	intergenic	FIGN(dist=9412),GRB14(dist=746987)	NULL
2	239783877	rs143776591	A	AGATAGATAGATAGATAGAT(Ins)	0.07222	s_Bifidobacterium_longum	1	1.421	3.29e-08	ncRNA_intronic	LOC150935	NULL
3	130032782	rs111733188	A	C	0.2196	s_Prevotella_buccae	0.998382	0.4847	2.8e-08	intergenic	TRH(dist=54844),ALG1L2(dist=49049)	NULL
17	81115628	rs12450670	C	A	0.139	p_Deinococcus-Thermus	0.124595	4.795	1.79e-08	intronic	BAIAP2	NULL
22	44024135	rs35928604	G	C	0.3831	s_Parvimonas_micra	0.875405	2.094	1.55e-08	intronic	PARVB	NULL
9	138209240	rs116981398	G	T	0.08215	f_Burkholderiales_noname	0.263754	3.859	1.21e-08	intergenic	LOC101928932(dist=5787),FAM157B(dist=7616)	NULL
9	138209240	rs116981398	G	T	0.08215	g_Thiomonas	0.263754	3.859	1.21e-08	intergenic	LOC101928932(dist=5787),FAM157B(dist=7616)	NULL
7	73877	rs937627804	T	C	0.08847	f_Burkholderiales_noname	0.263754	3.746	1.19e-08	intergenic	NONE(dist=NONE),LOC102723672(dist=70568)	NULL
7	73877	rs937627804	T	C	0.08847	g_Thiomonas	0.263754	3.746	1.19e-08	intergenic	NONE(dist=NONE),LOC102723672(dist=70568)	NULL
17	81074582	rs9895151	T	C	0.1588	p_Deinococcus-Thermus	0.124595	4.268	8.05e-09	intronic	BAIAP2	NULL
17	81110272	rs4072588	G	T	0.158	p_Deinococcus-Thermus	0.124595	4.26	7.82e-09	UTR3	BAIAP2	NULL
15	77497684	rs2667756	T	A	0.1042	s_Clostridium_bartlettii	1	2.971	1.14e-08	intergenic	HMG20A(dist=12081),LOC101929457(dist=27911)	NULL
7	70898601	rs35104549	TA(Del)	T	0.4936	s_Anaerotruncus_colihominis	1	0.1745	1.11e-08	intergenic	AUTS2(dist=105533),GALNT17(dist=233936)	NULL
17	81102430	rs12601810	T	G	0.1564	p_Deinococcus-Thermus	0.124595	4.336	5.71e-09	intronic	BAIAP2	NULL
17	81104157	rs34057293	C	T	0.1556	p_Deinococcus-Thermus	0.124595	4.347	5.18e-09	intronic	BAIAP2	NULL
17	81104180	rs57792378	C	A	0.1556	p_Deinococcus-Thermus	0.124595	4.347	5.18e-09	intronic	BAIAP2	NULL
17	81107924	rs4969387	C	G	0.1556	p_Deinococcus-Thermus	0.124595	4.347	5.18e-09	intronic	BAIAP2	NULL
5	38010016	rs2136193	A	G	0.1382	s_Campylobacter_jejuni	1	0.5989	8.24e-09	intergenic	LINC02110(dist=58962),LINC02107(dist=15681)	NULL
7	73597	rs201357881	G	A	0.07815	f_Burkholderiales_noname	0.263754	4.186	4.08e-09	intergenic	LOC102723672(dist=70848)	NULL
7	73597	rs201357881	G	A	0.07815	g_Thiomonas	0.263754	4.186	4.08e-09	intergenic	LOC102723672(dist=70848)	NULL
7	70898601	rs35991407	TA	T	0.4936	g_Anaerotruncus	1	0.1691	5.03e-09	intergenic	AUTS2(dist=105533),GALNT17(dist=233936)	NULL
5	101977715	rs397757456	A	AT	0.3491	s_Fusobacterium_periodonticum	0.563107	2.338	1.57e-09	intergenic	ST8SIA4(dist=1074430),SLCO4C1(dist=256271)	NULL

[truncated: 15 more sheets: S10, S11, S12, S13, S14, S15, S16, S17, S18, S19, S20, S21, S22, S23, S24]
